# Supplementary material for: An integrative multi-omics analysis based on liquid–liquid phase separation delineates distinct subtypes of lower-grade glioma and identifies a prognostic signature
Source: J Transl Med. 2022 Jan 29;20:55. doi: 10.1186/s12967-022-03266-1 (PMC8800244; doi:10.1186/s12967-022-03266-1)
Supplement: Supplementary file 16 — Additional file 16: Table S6. The LLPS-related DEGs between LGG samples and normal samples. [file 12967_2022_3266_MOESM16_ESM.xlsx]

## Sheet: Sheet1
gene	Normal-mean	LGG-mean	logFC	pValue	FDR
EEF1G	7.77876	0.386208	-7.39255	2.23e-238	2.43e-236
EIF3C	6.79549	1.09135	-5.70414	2.28e-238	2.43e-236
ARL6IP4	6.74812	1.16596	-5.58216	2.35e-238	2.43e-236
MATR3	6.37369	0.934465	-5.43923	2.28e-238	2.43e-236
KLC1	7.36435	2.41047	-4.95387	2.71e-238	2.43e-236
MBP	11.1292	6.34322	-4.786	4.63e-210	2.22e-209
RPL17	8.69004	3.9064	-4.78364	7.59e-235	1.56e-233
EIF4A1	6.09062	1.4022	-4.68842	2.28e-238	2.43e-236
NOMO2	5.82264	1.6211	-4.20154	2.29e-238	2.43e-236
U2AF1	4.33584	0.17469	-4.16115	2.28e-238	2.43e-236
SARNP	5.00675	1.04101	-3.96574	2.29e-238	2.43e-236
TUBB3	5.84435	2.24046	-3.60389	5.72e-237	2.01e-235
SLC12A5	5.82852	2.24811	-3.58041	4.51e-202	1.87e-201
NDUFV2	5.73835	2.20245	-3.5359	2.6e-238	2.43e-236
FABP5	5.36802	1.85231	-3.51571	1.49e-210	7.18e-210
RBM34	4.51527	1.01112	-3.50414	2.28e-238	2.43e-236
TTC7B	5.33822	1.84087	-3.49735	2.29e-238	2.43e-236
RBFOX3	4.85826	1.38237	-3.47589	7.77e-187	2.61e-186
TUBA8	3.7138	0.24905	-3.46475	4.79e-238	2.93e-236
NDUFA7	5.41561	1.9772	-3.43841	6.93e-238	3.95e-236
ANKHD1	3.97917	0.65238	-3.32679	2.28e-238	2.43e-236
PSMC1	5.19971	1.90731	-3.2924	2.28e-238	2.43e-236
PIK3R2	3.94997	0.681887	-3.26808	1.16e-237	5.75e-236
ANK3	4.91288	1.71755	-3.19533	7.29e-235	1.51e-233
AIFM3	5.15754	1.99674	-3.16081	4.86e-213	2.44e-212
S100A13	6.55567	3.39886	-3.15681	5.4e-217	3.01e-216
S100A1	7.24853	4.15221	-3.09632	9.87e-155	2.48e-154
BBS1	4.0268	0.937018	-3.08978	2.53e-238	2.43e-236
DDX47	3.76276	0.697559	-3.0652	2.28e-238	2.43e-236
CPNE6	4.95511	1.918	-3.03711	1.06e-197	4.12e-197
NDUFB8	7.34521	4.32559	-3.01962	9.58e-234	1.62e-232
AK1	6.44544	3.43136	-3.01408	1.64e-230	1.76e-229
DNAJA4	5.23886	2.27698	-2.96188	7.14e-230	7.39e-229
RPL31	9.62828	6.68746	-2.94083	1.33e-233	2.18e-232
ABHD16A	4.61018	1.67639	-2.93379	2.29e-238	2.43e-236
NEFM	5.4685	2.54673	-2.92177	9.19e-131	1.97e-130
EEF1D	6.96895	4.0638	-2.90516	2.15e-234	4.04e-233
SYNE1	5.22252	2.34226	-2.88027	4.65e-238	2.9e-236
ILK	5.12599	2.28361	-2.84238	2.33e-238	2.43e-236
CRYM	4.80289	1.974	-2.82889	7.22e-129	1.53e-128
NEIL1	4.77079	1.9462	-2.82459	1.45e-237	6.78e-236
CAMK2B	6.02721	3.21222	-2.81499	1.21e-175	3.6e-175
DNAJB6	5.70398	2.90587	-2.79811	2.95e-238	2.48e-236
DMKN	3.29752	0.508245	-2.78927	9.56e-235	1.93e-233
NME2	6.73167	3.95914	-2.77253	6.71e-234	1.17e-232
PPIA	9.13907	6.36761	-2.77145	1.74e-233	2.76e-232
FKBP1B	4.51592	1.75068	-2.76524	1.99e-219	1.19e-218
SPTBN4	5.06609	2.30578	-2.76032	8.56e-222	5.55e-221
PDIA2	5.06896	2.33212	-2.73683	1.34e-189	4.62e-189
GATD3A	3.35308	0.616732	-2.73635	8.59e-230	8.82e-229
BEGAIN	3.98017	1.26659	-2.71358	4.01e-216	2.17e-215
GRIN1	5.98031	3.27407	-2.70624	8.61e-141	1.98e-140
GSTM2	5.81866	3.13152	-2.68714	4.13e-231	4.74e-230
CELF6	2.77867	0.0956192	-2.68305	2.28e-238	2.43e-236
SFI1	4.23272	1.56	-2.67272	3.18e-237	1.18e-235
RBM4	5.11244	2.44363	-2.66881	2.39e-238	2.43e-236
DNM1	6.44252	3.77711	-2.66541	8.5e-136	1.89e-135
IQSEC3	4.76973	2.10954	-2.66019	1.19e-184	3.89e-184
RSRP1	5.71722	3.06666	-2.65056	2.83e-235	6.6e-234
GNG3	6.73135	4.08578	-2.64557	2.66e-117	5.34e-117
SKP1	7.93164	5.30275	-2.62889	1.78e-233	2.82e-232
EVL	6.80101	4.18781	-2.6132	5.15e-234	9.15e-233
SLIRP	6.27401	3.67216	-2.60185	1.03e-234	2.05e-233
AGAP3	6.88728	4.29181	-2.59547	1.5e-233	2.42e-232
RGS14	3.85797	1.27183	-2.58613	1.21e-124	2.5e-124
CMC1	3.68432	1.10876	-2.57556	2.35e-238	2.43e-236
VSNL1	6.13315	3.57351	-2.55965	3.76e-80	6.27e-80
LGI1	4.22768	1.69741	-2.53027	3.25e-207	1.48e-206
HPCA	5.92992	3.41011	-2.51982	2.66e-90	4.65e-90
TPM1	5.55768	3.03938	-2.51831	3.68e-235	8.46e-234
CRABP1	3.42999	0.917785	-2.51221	4.09e-173	1.2e-172
LAT	2.73936	0.235313	-2.50404	2.62e-238	2.43e-236
PACSIN1	5.63332	3.13514	-2.49818	3.36e-101	6.22e-101
NPM2	4.31776	1.83879	-2.47897	7.95e-179	2.46e-178
DDX39B	6.49979	4.0216	-2.47819	1.16e-234	2.3e-233
SNCG	6.53043	4.0586	-2.47183	8.76e-132	1.89e-131
SMN2	3.56581	1.09655	-2.46925	8.06e-194	2.97e-193
RAB4B	5.19952	2.73234	-2.46718	1.11e-233	1.85e-232
UQCRB	7.32913	4.86823	-2.46091	2.69e-233	4.11e-232
IDH3A	5.02511	2.56662	-2.45849	2.72e-238	2.43e-236
RPL38	8.89682	6.44181	-2.45501	1.07e-232	1.47e-231
PPFIA4	4.37802	1.92596	-2.45206	3.64e-171	1.04e-170
PAM16	4.59797	2.15358	-2.44438	2.91e-237	1.11e-235
COMMD3-BMI1	2.49991	0.0770596	-2.42285	7.98e-236	2.13e-234
SNAP25	8.46063	6.03798	-2.42266	3.37e-84	5.73e-84
TOP3B	2.64299	0.225481	-2.4175	2.29e-238	2.43e-236
HIST2H2AA4	2.41687	0.0074571	-2.40941	4.9e-217	2.74e-216
RBFOX1	4.06106	1.6576	-2.40346	3.87e-146	9.2e-146
TUT4	4.3306	1.93183	-2.39877	3.85e-238	2.65e-236
SYT5	4.48651	2.10176	-2.38475	7.63e-114	1.5e-113
HSPA1A	6.93874	4.56502	-2.37371	5.1e-152	1.26e-151
DMTN	6.12016	3.74772	-2.37244	3.99e-144	9.39e-144
TTLL3	4.33376	1.9696	-2.36416	1.57e-236	4.84e-235
MACF1	6.06391	3.72747	-2.33643	3.84e-235	8.7e-234
NEDD8	6.71572	4.38947	-2.32625	1.63e-233	2.61e-232
OGDHL	4.24396	1.92125	-2.32271	1.28e-175	3.81e-175
PHLDB1	5.77797	3.47926	-2.2987	1.76e-226	1.42e-225
RPL26	9.05702	6.76762	-2.2894	1.61e-233	2.59e-232
AKAP2	2.3713	0.0820362	-2.28927	2.28e-238	2.43e-236
COX6C	7.83641	5.54791	-2.2885	4.19e-232	5.27e-231
FTH1	10.7633	8.47501	-2.28832	8.89e-230	9.1e-229
LRRC24	2.36465	0.0889531	-2.2757	7.38e-237	2.54e-235
MAP1LC3A	6.50658	4.23338	-2.27319	3.58e-212	1.77e-211
NRXN3	3.74636	1.47923	-2.26712	1.56e-185	5.13e-185
PLEKHA1	3.59501	1.33349	-2.26152	1.91e-236	5.85e-235
CACNB3	4.37852	2.13343	-2.2451	1.46e-185	4.82e-185
NEURL1	4.13819	1.90523	-2.23296	8.49e-154	2.12e-153
HSPA1B	6.61393	4.38183	-2.2321	1.46e-140	3.34e-140
PDE4DIP	5.75915	3.53543	-2.22372	1.17e-231	1.44e-230
DST	6.58042	4.35686	-2.22356	8.1e-233	1.14e-231
FAM204A	4.18241	1.96547	-2.21695	2.47e-238	2.43e-236
NAPA	6.31907	4.10218	-2.21688	5.32e-234	9.4e-233
RALYL	3.82857	1.61525	-2.21331	1.36e-183	4.4e-183
RPL34	9.1885	6.97867	-2.20984	4.27e-233	6.25e-232
AP3B2	5.19574	3.00124	-2.1945	9.74e-200	3.9e-199
HOPX	5.50983	3.32612	-2.18372	3.92e-145	9.26e-145
ANKS1B	4.70265	2.52276	-2.17989	3.92e-214	2.02e-213
POLR1D	4.85414	2.68786	-2.16628	2.72e-238	2.43e-236
MCRIP2	4.63053	2.46674	-2.16379	1e-229	1.02e-228
PRRT1	5.33978	3.17767	-2.16211	1.04e-197	4.04e-197
RPL27A	8.51793	6.38179	-2.13614	8.38e-231	9.29e-230
BCAS1	6.26009	4.13104	-2.12904	5.97e-104	1.12e-103
PHYHIP	6.22798	4.10172	-2.12626	4.36e-96	7.83e-96
CSRP1	7.09357	4.97994	-2.11363	1.22e-148	2.97e-148
RPL28	8.37162	6.26198	-2.10965	1.65e-228	1.53e-227
ABLIM2	4.09729	1.98779	-2.1095	3.37e-191	1.2e-190
RPS15A	7.74983	5.64178	-2.10804	1.89e-229	1.87e-228
BRF1	4.05704	1.95161	-2.10543	3.35e-238	2.5e-236
TUBA4A	5.5178	3.41883	-2.09897	7.64e-137	1.71e-136
AHI1	3.99915	1.90895	-2.09021	3.77e-233	5.64e-232
LMO7	3.17323	1.08655	-2.08668	2.35e-216	1.29e-215
UBR4	5.43824	3.35843	-2.07981	9.48e-237	3.1e-235
TM2D3	4.97148	2.90479	-2.06668	2.72e-238	2.43e-236
POP4	4.40751	2.3465	-2.06101	9.8e-238	4.91e-236
PSD	6.30148	4.25208	-2.04939	5.08e-114	9.98e-114
FTCD	2.66341	0.615487	-2.04792	1.11e-209	5.29e-209
GAK	5.11164	3.06663	-2.04501	4.3e-238	2.79e-236
NDUFA5	5.8117	3.7762	-2.0355	4.24e-234	7.61e-233
DBP	4.56395	2.53145	-2.0325	2.81e-217	1.59e-216
PIN1	6.35479	4.32372	-2.03107	1.61e-228	1.49e-227
RPL13	9.44412	7.41733	-2.02679	8.33e-231	9.27e-230
GNB5	4.10543	2.08078	-2.02465	3.2e-215	1.7e-214
TRIM3	4.36371	2.34024	-2.02346	3.24e-234	5.95e-233
RPL37	8.3098	6.28698	-2.02282	1.28e-230	1.38e-229
RIMS1	3.28061	1.25971	-2.0209	1.68e-153	4.21e-153
GUK1	7.69671	5.67841	-2.0183	1.01e-227	8.89e-227
SPTB	2.68486	0.667453	-2.01741	9.01e-198	3.51e-197
PLLP	4.91728	2.90088	-2.0164	1.9e-140	4.34e-140
CYB5R2	2.84251	0.847706	-1.9948	4.07e-185	1.34e-184
ZNF638	5.74643	3.75483	-1.99159	3.4e-234	6.17e-233
DOCK9	4.55655	2.56703	-1.98952	2.91e-231	3.41e-230
KCNAB2	5.13264	3.14434	-1.9883	2.21e-137	4.96e-137
ODF2L	3.22509	1.23795	-1.98715	7.52e-237	2.56e-235
RYR2	2.75122	0.772431	-1.97878	7.62e-159	1.97e-158
COX4I1	8.48143	6.51053	-1.9709	3.23e-232	4.17e-231
RPL14	7.6555	5.69855	-1.95695	6.09e-232	7.62e-231
BAIAP2	5.1385	3.18449	-1.95401	7.87e-198	3.07e-197
RELN	3.18291	1.23427	-1.94865	1.13e-127	2.38e-127
LRRC7	2.80854	0.86688	-1.94166	4.06e-155	1.02e-154
SRP19	4.66196	2.72311	-1.93885	4.37e-236	1.24e-234
NDUFA10	5.80119	3.86526	-1.93593	2.61e-234	4.88e-233
DNAJC7	5.60445	3.67856	-1.92589	6.66e-235	1.4e-233
SORBS2	3.37568	1.45724	-1.91844	1.55e-217	8.81e-217
HAGH	5.60619	3.68777	-1.91841	7.62e-233	1.09e-231
GTF2H4	3.51556	1.601	-1.91455	5.66e-237	2.01e-235
PPIP5K1	3.60914	1.69755	-1.91159	4.3e-230	4.52e-229
GTF2I	5.01193	3.10092	-1.911	2.08e-231	2.49e-230
ROGDI	6.1425	4.23366	-1.90883	7.09e-212	3.48e-211
RPH3A	4.44721	2.54143	-1.90577	2.31e-102	4.3e-102
SH3GLB2	6.13505	4.22949	-1.90556	1.2e-223	8.35e-223
RPS7	7.81287	5.90937	-1.9035	2.64e-231	3.14e-230
ATP5PD	7.01394	5.12002	-1.89392	9.72e-233	1.35e-231
SH3GL3	4.6053	2.72091	-1.88439	9.37e-173	2.73e-172
MDH1	7.20483	5.3262	-1.87864	1.7e-200	6.9e-200
RIN1	3.15439	1.27654	-1.87786	8.76e-165	2.36e-164
LGALS8	3.70175	1.83103	-1.87072	5.38e-235	1.16e-233
EPB41L3	5.02077	3.16592	-1.85485	6.63e-179	2.06e-178
ZC3H14	3.73283	1.90321	-1.82962	2.35e-238	2.43e-236
ATXN2	4.42612	2.59731	-1.82881	2.3e-238	2.43e-236
PDCD6	5.49025	3.66148	-1.82877	2.78e-235	6.53e-234
PPFIA3	4.67672	2.8488	-1.82792	2.84e-187	9.54e-187
NDUFA9	4.39611	2.57787	-1.81824	1.43e-232	1.95e-231
CHORDC1	3.69937	1.88357	-1.8158	9.84e-235	1.97e-233
LIN7B	4.37333	2.56136	-1.81197	2.16e-217	1.23e-216
OLFM1	6.87789	5.06701	-1.81089	9.7e-100	1.78e-99
YPEL3	6.93837	5.13292	-1.80545	2.89e-217	1.63e-216
ARHGAP44	3.39896	1.59601	-1.80295	8.92e-171	2.54e-170
ZCCHC12	3.61945	1.82576	-1.7937	2.21e-107	4.21e-107
PSMB10	5.16922	3.38477	-1.78445	8.03e-185	2.62e-184
SYNPO	4.72882	2.95034	-1.77847	3.75e-100	6.9e-100
RALGAPA1	3.7634	1.98512	-1.77828	2.29e-238	2.43e-236
TBCD	5.25094	3.48211	-1.76882	5.8e-235	1.23e-233
ACYP2	5.16531	3.3995	-1.76581	3.99e-225	3e-224
RPL18A	8.17459	6.41164	-1.76295	7.65e-219	4.51e-218
UPF3A	5.42267	3.66259	-1.76008	1.07e-233	1.79e-232
H2AFJ	3.80807	2.05352	-1.75455	1.36e-186	4.53e-186
TNXB	3.09676	1.35116	-1.7456	5.3e-210	2.54e-209
CADPS	4.58444	2.84365	-1.74079	7.79e-165	2.1e-164
CAMKK1	4.01781	2.27788	-1.73992	3.62e-117	7.25e-117
COX7A2L	5.72847	3.98996	-1.73852	1.55e-232	2.1e-231
IKBKG	3.35052	1.61274	-1.73778	4.3e-236	1.22e-234
AKR1C2	2.285	0.549589	-1.73541	1.21e-214	6.35e-214
UGP2	5.54417	3.81151	-1.73267	1.92e-212	9.54e-212
CCDC85C	3.69662	1.9644	-1.73222	1.12e-223	7.89e-223
PKP4	5.82421	4.09387	-1.73035	2.87e-205	1.27e-204
PFDN5	8.17689	6.44898	-1.72791	8.59e-233	1.21e-231
INO80B	3.85209	2.12619	-1.7259	6.38e-231	7.2e-230
EIF4E	3.71115	1.98576	-1.72539	2.24e-237	9.36e-236
CEP95	4.04953	2.32608	-1.72346	2.34e-229	2.3e-228
RNPS1	6.01554	4.29508	-1.72046	1.94e-233	3.05e-232
PRKCG	3.77622	2.05616	-1.72006	2.84e-81	4.75e-81
RPS24	9.38004	7.66049	-1.71955	3.6e-233	5.41e-232
ATP5IF1	7.02228	5.30393	-1.71834	3.58e-228	3.23e-227
VILL	2.89917	1.19671	-1.70246	3.14e-183	1.01e-182
MYCBP2	4.85897	3.15665	-1.70232	1.19e-217	6.77e-217
HAPLN2	5.41983	3.72236	-1.69747	7.65e-82	1.28e-81
ACAP1	2.72757	1.03549	-1.69209	4.8e-216	2.59e-215
PTK2B	4.9131	3.22444	-1.68866	8.34e-116	1.65e-115
GIMAP5	2.14564	0.46565	-1.67999	8.49e-232	1.05e-230
NDUFS8	6.05321	4.38522	-1.66799	5.78e-219	3.43e-218
FMNL1	3.68046	2.01689	-1.66358	9.39e-204	4e-203
GPI	6.74421	5.08242	-1.66179	3.58e-207	1.63e-206
CCNL1	4.70992	3.0571	-1.65282	3.06e-217	1.72e-216
GRIN2C	3.66922	2.02331	-1.6459	1.44e-103	2.7e-103
CHD5	3.71259	2.06748	-1.64512	5.81e-91	1.02e-90
DLG2	4.02583	2.38452	-1.64131	3e-177	9.14e-177
RBPMS	2.80789	1.16685	-1.64104	3.64e-197	1.4e-196
AP3S1	5.42134	3.78142	-1.63992	3.26e-232	4.19e-231
FAM193B	5.00186	3.36355	-1.63831	6.32e-216	3.4e-215
HSPH1	5.65157	4.01594	-1.63563	5.23e-123	1.08e-122
RAP1GAP	5.54928	3.91375	-1.63552	2.08e-128	4.42e-128
DRG2	3.81954	2.18413	-1.63541	1.37e-235	3.42e-234
RTRAF	5.2725	3.63917	-1.63334	9.46e-234	1.61e-232
LUC7L	5.72321	4.09117	-1.63204	1.58e-219	9.49e-219
STX1A	4.67587	3.04405	-1.63182	1.45e-76	2.37e-76
HGS	5.58581	3.95543	-1.63038	4.13e-233	6.07e-232
H2AFY	5.2369	3.6105	-1.6264	6.92e-235	1.45e-233
TUBE1	3.56978	1.94497	-1.62481	2.07e-229	2.05e-228
RPS23	9.14521	7.52329	-1.62192	2.06e-232	2.71e-231
AGAP2	5.60068	3.9789	-1.62178	5.09e-98	9.26e-98
CPEB1	3.36053	1.74218	-1.61835	1.54e-221	9.89e-221
IPPK	2.7957	1.1782	-1.6175	2.64e-238	2.43e-236
METTL22	3.13139	1.51636	-1.61503	1.52e-234	2.97e-233
NDEL1	4.22518	2.61364	-1.61153	3.54e-228	3.21e-227
NAGK	4.9965	3.38759	-1.60891	2.37e-235	5.63e-234
ICA1	3.55258	1.94979	-1.60279	6.05e-179	1.88e-178
SHTN1	5.05009	3.45003	-1.60006	2.9e-117	5.8e-117
UTP6	4.50542	2.90636	-1.59906	1.5e-237	6.78e-236
SHANK1	3.73612	2.13821	-1.59791	1.04e-95	1.87e-95
USP15	3.24056	1.64476	-1.59579	4.18e-238	2.76e-236
PCLO	2.47221	0.877953	-1.59425	1.91e-152	4.74e-152
ANXA11	4.83139	3.24035	-1.59104	3.21e-180	1.01e-179
MKNK1	3.87663	2.29058	-1.58606	8.74e-224	6.17e-223
ACAA1	5.20177	3.62425	-1.57752	2.74e-233	4.17e-232
CDK18	5.09865	3.52366	-1.57499	3.4e-91	5.98e-91
FBXO2	6.32763	4.75342	-1.5742	4.03e-113	7.89e-113
PRMT8	2.46334	0.890739	-1.57261	4.28e-119	8.65e-119
LDHA	6.27779	4.70766	-1.57013	8.99e-176	2.68e-175
CDK3	2.14178	0.575562	-1.56621	5.34e-209	2.52e-208
RAB11FIP4	4.3669	2.80647	-1.56043	7.16e-185	2.34e-184
KALRN	3.42043	1.86754	-1.55289	1.56e-114	3.08e-114
PNKD	5.61789	4.06587	-1.55202	3.17e-227	2.7e-226
S100A8	3.32262	1.77067	-1.55194	4.17e-82	7.03e-82
STXBP5	3.31175	1.76624	-1.54551	1.4e-185	4.63e-185
HINFP	3.64126	2.09702	-1.54424	2.16e-236	6.36e-235
RASAL1	2.8448	1.31297	-1.53184	1.29e-98	2.36e-98
FARP1	3.63662	2.11135	-1.52527	2.29e-157	5.84e-157
NEFL	4.85788	3.33608	-1.5218	6.52e-44	8.99e-44
PDLIM7	4.08217	2.56205	-1.52012	4.68e-110	9.02e-110
PPAN	3.66509	2.15409	-1.51101	5.06e-230	5.31e-229
RPS15	8.79134	7.28276	-1.50857	5.41e-223	3.67e-222
CROCC	3.86366	2.35576	-1.5079	2.55e-184	8.26e-184
RPL21	8.27117	6.76397	-1.50721	2.27e-216	1.25e-215
UTP3	2.65384	4.15532	1.50148	7.91e-237	2.67e-235
MIB1	2.23726	3.73961	1.50235	3.79e-227	3.21e-226
CDC5L	2.36081	3.86518	1.50437	7.8e-238	4.16e-236
KIF11	0.310427	1.819	1.50857	3.59e-233	5.41e-232
ABCF1	3.3998	4.91015	1.51034	8.34e-238	4.24e-236
CSTF2	2.03705	3.54817	1.51112	3.36e-234	6.14e-233
RBM12	2.42823	3.94107	1.51284	9.78e-227	8e-226
DDX28	1.65118	3.16614	1.51496	1.21e-233	2.01e-232
C1orf198	4.1954	5.7152	1.51979	3.45e-135	7.62e-135
HSPB8	5.10628	6.62882	1.52254	9.98e-79	1.65e-78
HAVCR2	1.50752	3.03061	1.52309	9.42e-141	2.16e-140
SMC2	1.29112	2.81471	1.5236	2.71e-231	3.21e-230
BIRC5	0.335557	1.86563	1.53007	5.57e-187	1.87e-186
SF3A1	3.71317	5.24788	1.53471	3.47e-227	2.94e-226
MAVS	2.51826	4.05721	1.53896	3.34e-232	4.26e-231
CHMP4B	5.81611	7.35764	1.54154	2.35e-238	2.43e-236
SMU1	2.56387	4.10988	1.54602	5.07e-238	3.04e-236
HNRNPH2	4.84022	6.38681	1.54659	1.81e-237	8.06e-236
ANXA5	5.35711	6.90396	1.54685	4.36e-137	9.79e-137
MCM2	1.33078	2.87776	1.54698	4.8e-202	1.98e-201
VPS18	2.56044	4.10774	1.5473	1.03e-236	3.33e-235
TRMT10C	2.43888	3.98703	1.54815	2.12e-237	9e-236
AHCYL1	6.06232	7.61196	1.54964	3.62e-128	7.68e-128
PSKH1	2.54842	4.09847	1.55005	1.67e-225	1.28e-224
ZC3HAV1	1.48522	3.03655	1.55133	3.99e-202	1.66e-201
BYSL	1.99094	3.54276	1.55182	1.09e-230	1.19e-229
JUN	4.60248	6.15519	1.55272	5.73e-128	1.21e-127
YTHDF1	3.66533	5.22001	1.55468	4.47e-235	9.85e-234
SLC25A5	6.16545	7.72163	1.55618	5.73e-234	1e-232
TNPO1	2.39381	3.96151	1.56771	2.28e-232	2.99e-231
CIB1	4.26797	5.84168	1.57371	2.47e-189	8.48e-189
MAGED2	5.56297	7.13738	1.5744	2.71e-237	1.08e-235
IPO7	3.63396	5.21659	1.58263	1.09e-229	1.11e-228
AP2B1	5.23879	6.82145	1.58266	1.13e-235	2.89e-234
CRTAC1	2.76775	4.35834	1.59059	2.51e-113	4.93e-113
NCAM2	2.55626	4.1545	1.59824	4.45e-190	1.55e-189
H1FX	5.18015	6.78212	1.60197	1.46e-190	5.15e-190
TUFM	5.74357	7.34651	1.60294	3.66e-238	2.63e-236
RAB14	4.22652	5.83268	1.60616	4.51e-238	2.87e-236
MCM3	2.84908	4.45941	1.61033	6.86e-236	1.87e-234
ALDH18A1	2.8043	4.4165	1.61219	2.78e-237	1.09e-235
SLC25A6	6.59998	8.21267	1.61268	7.87e-233	1.12e-231
SOX3	0.51171	2.12595	1.61424	6.07e-181	1.91e-180
PPIL1	3.54685	5.17065	1.6238	5.27e-237	1.89e-235
SMARCA1	3.24035	4.86443	1.62408	2.55e-233	3.94e-232
PBXIP1	5.19121	6.82379	1.63257	5.55e-129	1.18e-128
EIF4EBP2	3.38275	5.02051	1.63776	7.24e-235	1.51e-233
DTX3L	1.25851	2.89735	1.63885	7.91e-204	3.38e-203
ALYREF	3.8116	5.45502	1.64342	8.8e-233	1.23e-231
HNRNPAB	4.25474	5.89973	1.64498	1.86e-231	2.23e-230
AIF1	3.20925	4.86008	1.65083	4.48e-97	8.09e-97
GSPT2	2.22943	3.88043	1.65101	9.06e-236	2.4e-234
TGFBR1	1.8018	3.46612	1.66432	4.39e-208	2.03e-207
SLC16A1	3.10399	4.76924	1.66525	8.62e-163	2.29e-162
RRP9	2.62299	4.2905	1.66751	6.75e-237	2.35e-235
PFN1	6.00166	7.67084	1.66919	1.17e-221	7.57e-221
PPP1R10	3.36939	5.04534	1.67595	1.29e-233	2.12e-232
YES1	2.46811	4.14628	1.67817	4.45e-200	1.8e-199
PRPS1	3.84188	5.52015	1.67827	8.32e-231	9.27e-230
GANAB	4.78814	6.47227	1.68412	2.94e-238	2.48e-236
TWNK	1.3936	3.08516	1.69156	1.27e-230	1.38e-229
POLDIP3	4.15582	5.84777	1.69195	1.37e-235	3.42e-234
ABL1	3.42301	5.11597	1.69295	2.37e-227	2.04e-226
PYCR1	2.5115	4.20923	1.69773	2.65e-206	1.18e-205
LMNB1	1.38084	3.07953	1.69869	6.68e-165	1.8e-164
CNBP	6.46025	8.16085	1.7006	7.08e-238	3.97e-236
NRAS	2.39167	4.09232	1.70065	1.27e-232	1.73e-231
CSTF2T	2.5707	4.27338	1.70268	2.8e-236	8.19e-235
DDX21	2.28934	4.00135	1.71201	1.17e-226	9.53e-226
TUBB	6.20217	7.91484	1.71267	2.66e-227	2.27e-226
ACTG1	8.35479	10.071	1.71624	1.42e-235	3.48e-234
TOP1	3.46868	5.18802	1.71934	7.91e-236	2.13e-234
AGPAT5	3.25115	4.97325	1.7221	1.81e-228	1.66e-227
KIFC1	0.206444	1.93119	1.72475	2.18e-224	1.58e-223
DCAKD	4.15744	5.89293	1.73549	1.77e-228	1.64e-227
WASF2	3.3213	5.0585	1.73719	7.93e-203	3.34e-202
RAB7A	6.08714	7.82717	1.74002	1.9e-237	8.36e-236
FAM110B	2.923	4.66446	1.74146	2.14e-167	5.91e-167
SMC3	2.94713	4.68924	1.74212	1.46e-230	1.57e-229
HAPLN1	0.569255	2.31407	1.74482	7.72e-156	1.95e-155
CRKL	3.83377	5.58275	1.74899	2.02e-237	8.68e-236
HADHA	4.86745	6.62277	1.75532	2.71e-234	5.03e-233
KCTD12	3.25236	5.01648	1.76412	1.1e-177	3.38e-177
CASK	2.28236	4.06948	1.78711	4.21e-235	9.46e-234
SYK	0.745373	2.53713	1.79176	4.46e-191	1.59e-190
VAT1	4.21198	6.0402	1.82821	5.98e-193	2.18e-192
XRN2	2.89839	4.72869	1.8303	3.98e-238	2.68e-236
PPIF	4.08762	5.92065	1.83303	6.88e-212	3.38e-211
SNRPB	4.47655	6.31839	1.84185	1.39e-235	3.43e-234
NPM3	2.51499	4.35737	1.84238	3e-225	2.29e-224
SLC25A1	3.99322	5.84328	1.85006	2.22e-214	1.15e-213
HIP1	2.76173	4.61781	1.85608	1.45e-201	5.97e-201
PAK2	2.95495	4.81858	1.86363	1.53e-234	2.98e-233
RGCC	5.59242	7.45832	1.8659	1.62e-163	4.33e-163
PYGB	5.29263	7.16002	1.86739	2.66e-228	2.43e-227
SAMHD1	2.80088	4.68025	1.87938	9.11e-216	4.88e-215
NCOA4	4.16125	6.0414	1.88015	2.79e-235	6.53e-234
PCNA	3.74096	5.62234	1.88137	1.76e-232	2.34e-231
CORO1C	3.80757	5.69639	1.88882	7.14e-230	7.39e-229
FAM168A	4.39144	6.28036	1.88892	9.76e-231	1.07e-229
KIAA1549	0.92396	2.817	1.89304	4.53e-226	3.56e-225
RCC2	3.1665	5.06169	1.89519	3.06e-236	8.87e-235
APOE	8.64734	10.5559	1.90859	8.57e-150	2.09e-149
CKAP4	2.57487	4.48395	1.90908	3.09e-237	1.16e-235
MTPN	4.92569	6.84463	1.91894	1.72e-232	2.31e-231
DAD1	5.96406	7.89417	1.93011	3.54e-235	8.17e-234
ID1	4.24277	6.18056	1.93779	3.4e-141	7.83e-141
ILF2	4.90069	6.84243	1.94174	2.85e-237	1.11e-235
GNA13	2.90421	4.84707	1.94286	6.62e-227	5.46e-226
GLIPR2	2.8502	4.79444	1.94424	6.1e-190	2.11e-189
RHOA	6.32443	8.28121	1.95678	2.9e-237	1.11e-235
HSD17B10	4.40319	6.37011	1.96692	9.36e-233	1.31e-231
ACLY	3.70978	5.69055	1.98077	5.44e-235	1.17e-233
GFAP	9.85167	11.837	1.98529	1.01e-135	2.25e-135
EEF2	7.8529	9.84087	1.98797	2e-236	6.07e-235
NUSAP1	0.610504	2.60278	1.99228	2.46e-211	1.2e-210
RAB10	4.40168	6.40652	2.00484	1.37e-236	4.33e-235
GNB4	1.70692	3.71316	2.00624	6.23e-225	4.65e-224
HNRNPA0	2.96708	4.97868	2.0116	2.29e-238	2.43e-236
DCAF12	2.32449	4.34814	2.02365	7.32e-238	4.03e-236
HIF1A	3.92887	5.97465	2.04578	1.56e-224	1.14e-223
ATP1B2	6.43679	8.50302	2.06623	2.13e-210	1.03e-209
CDH2	3.18973	5.26225	2.07252	1.64e-231	1.98e-230
HSPA5	5.05643	7.12983	2.07341	6.48e-219	3.84e-218
ALDH1B1	1.36192	3.43599	2.07407	2.09e-233	3.28e-232
APEX1	4.94053	7.04654	2.10601	2.32e-238	2.43e-236
SCD	6.39412	8.50308	2.10896	3.45e-162	9.12e-162
CALR	6.12096	8.29246	2.17149	8.3e-237	2.77e-235
MSI1	2.00751	4.18792	2.18041	1.23e-230	1.34e-229
PEA15	8.05437	10.2443	2.18995	1.38e-224	1.01e-223
SLC4A4	3.2245	5.43938	2.21488	1.01e-167	2.79e-167
LRRC8A	4.53831	6.8016	2.26329	9.02e-218	5.16e-217
UHRF1	0.635734	2.9012	2.26547	4.02e-224	2.87e-223
PDGFRA	2.57012	4.83603	2.26591	7.7e-150	1.88e-149
MMP14	1.65249	3.92006	2.26756	3.89e-195	1.46e-194
TOP2A	0.188358	2.4646	2.27625	5.24e-212	2.58e-211
SCD5	6.38485	8.68252	2.29767	1.33e-222	8.92e-222
RHOB	6.41724	8.72317	2.30593	4.08e-225	3.06e-224
EIF4EBP1	2.21364	4.53108	2.31744	1.13e-210	5.47e-210
AQP4	5.49108	7.82622	2.33514	1e-127	2.11e-127
A2M	4.71709	7.12052	2.40343	2.11e-203	8.97e-203
RPN2	4.32927	6.7465	2.41723	3.35e-238	2.5e-236
VCAN	2.78581	5.22314	2.43733	4.04e-203	1.72e-202
TP53	1.78104	4.24349	2.46246	5.89e-223	3.99e-222
MTHFD2	2.09075	4.56296	2.47221	1.23e-176	3.7e-176
CLIC4	3.97624	6.45642	2.48018	6.1e-205	2.67e-204
ZFP36L2	3.2004	5.68283	2.48243	4.49e-218	2.6e-217
DCX	0.703038	3.19495	2.49191	9.28e-193	3.36e-192
H1F0	5.13832	7.6898	2.55148	6.37e-233	9.19e-232
MARCKSL1	6.52689	9.07909	2.5522	5.05e-224	3.58e-223
CSF1R	2.67235	5.31762	2.64527	3.76e-175	1.12e-174
EZR	4.36948	7.0606	2.69112	1.88e-194	6.96e-194
DCLK2	4.09765	6.8009	2.70325	2.11e-234	3.99e-233
MAPRE1	4.00952	6.7812	2.77168	4.33e-235	9.67e-234
FOLR2	1.41992	4.22993	2.81001	1.3e-202	5.45e-202
TNR	3.23158	6.04967	2.81809	6.93e-176	2.07e-175
NOTCH1	2.25166	5.08247	2.83081	7.56e-233	1.08e-231
MEX3A	0.470653	3.3355	2.86485	1.92e-232	2.54e-231
P2RY12	1.87228	4.81939	2.94711	3.82e-177	1.16e-176
PTPRZ1	5.13116	8.0987	2.96754	7.95e-218	4.57e-217
NTN1	1.45871	4.46809	3.00938	1.16e-227	1.01e-226
BTBD17	1.19796	4.46524	3.26727	1.02e-216	5.64e-216
NCAN	3.75738	7.07917	3.32179	8.38e-205	3.64e-204
C1QA	3.385	6.73334	3.34834	1.91e-189	6.6e-189
DPYSL3	4.29437	7.71483	3.42046	1.39e-231	1.69e-230
SFRP2	1.32352	4.8837	3.56018	4.7e-137	1.05e-136
TNC	1.03947	4.60714	3.56767	3.62e-215	1.91e-214
MARCKS	4.74146	8.34917	3.60771	1.52e-236	4.74e-235
C1QC	3.42197	7.22909	3.80712	5.84e-203	2.46e-202
BCAN	5.63797	9.89543	4.25746	1.22e-224	8.97e-224
