# Supplementary material for: An integrative multi-omics analysis based on liquid–liquid phase separation delineates distinct subtypes of lower-grade glioma and identifies a prognostic signature
Source: J Transl Med. 2022 Jan 29;20:55. doi: 10.1186/s12967-022-03266-1 (PMC8800244; doi:10.1186/s12967-022-03266-1)
Supplement: Supplementary file 17 — Additional file 17: Table S7. The prognostic LLPS-related genes obtained through univariate Cox regression analysis in TCGA cohort. [file 12967_2022_3266_MOESM17_ESM.xlsx]

## Sheet: Sheet1
id	HR	HR.95L	HR.95H	pvalue
ARL3	0.12338	0.083754	0.181755	3.43e-26
SMC4	2.97755	2.39414	3.70314	1.06e-22
APOBEC3F	7.9412	5.24442	12.0247	1.26e-22
FNDC3B	5.03906	3.63497	6.9855	2.88e-22
CRTAC1	0.488504	0.421711	0.565877	1.3e-21
MSN	2.45174	2.03947	2.94735	1.33e-21
IGF2BP2	2.09293	1.79778	2.43652	1.68e-21
CEP112	4.96914	3.54247	6.97038	1.62e-20
NUAK2	3.8657	2.87356	5.2004	4.06e-19
TGIF1	3.03538	2.37682	3.8764	5.68e-19
MRPL43	0.0773321	0.0439716	0.136002	6.33e-19
TAGLN2	1.93313	1.66986	2.23791	1.1e-18
APOBEC3G	4.82387	3.39178	6.86063	2.02e-18
LATS2	3.52235	2.65667	4.67012	2.14e-18
ATP6V1G2	0.479056	0.406085	0.565139	2.58e-18
KIF18A	5.02308	3.47919	7.25208	7.05e-18
CUTC	0.0976939	0.057435	0.166172	9.31e-18
NTNG2	0.318991	0.245465	0.41454	1.26e-17
VDAC2	0.100926	0.0595834	0.170953	1.47e-17
CLIC1	2.16869	1.81463	2.59183	1.7e-17
CEP135	3.5998	2.67963	4.83595	1.83e-17
ANXA5	2.61974	2.09629	3.2739	2.49e-17
FABP5	1.75438	1.53886	2.00009	4.27e-17
IGF2BP3	2.90668	2.26587	3.72872	4.58e-17
SAR1A	0.0425416	0.0203441	0.0889588	4.92e-17
RPP30	0.0304503	0.0134612	0.0688808	5.13e-17
ACTR1A	0.10404	0.0611616	0.176978	6.89e-17
PDLIM4	1.73496	1.52368	1.97554	9.07e-17
ANXA1	1.51677	1.37419	1.67414	1.33e-16
BRCA1	4.09741	2.92756	5.73475	2e-16
SP100	3.59228	2.63794	4.89188	4.79e-16
SH3GL2	0.579417	0.50736	0.661708	8e-16
ACTN4	3.90306	2.79734	5.44584	1.12e-15
GNG12	2.09972	1.75084	2.51812	1.23e-15
ASPM	2.37893	1.92284	2.94322	1.46e-15
ALDOC	0.578651	0.505518	0.662364	2.1e-15
SPATS2L	3.36178	2.4916	4.53588	2.13e-15
MAPT	0.373366	0.292686	0.476285	2.17e-15
CCNY	0.152082	0.0952306	0.242873	3.14e-15
TUBA1C	2.48814	1.98187	3.12374	4.05e-15
GABBR1	0.487197	0.406872	0.58338	5.18e-15
IQGAP1	2.66537	2.08267	3.41111	6.76e-15
NEK6	2.66185	2.07948	3.40731	7.75e-15
BRCA2	5.82448	3.72913	9.09718	9.53e-15
ALDH5A1	0.316685	0.236663	0.423766	1.02e-14
TMEM230	4.45511	3.04314	6.5222	1.56e-14
CHAF1B	2.84846	2.17935	3.72299	1.82e-14
CAPG	1.93644	1.63502	2.29343	1.93e-14
SUPV3L1	0.0654632	0.0325267	0.131751	2.18e-14
STIL	3.55522	2.56597	4.92587	2.46e-14
GNL1	0.116992	0.0672805	0.203435	2.93e-14
KIF23	2.43039	1.93189	3.05752	3.4e-14
CCNB1	2.0724	1.71514	2.50407	4.41e-14
SNAP91	0.52722	0.446375	0.622708	4.8e-14
ATAD1	0.231055	0.157795	0.338328	5.08e-14
ASCC1	0.185126	0.119264	0.28736	5.54e-14
PPA1	0.18212	0.116532	0.284622	7.66e-14
KIF14	2.84971	2.16549	3.75011	7.7e-14
CDK2	2.34478	1.87415	2.9336	8.97e-14
CDCA7L	2.11175	1.73277	2.57362	1.29e-13
GSTA4	0.207433	0.136677	0.31482	1.47e-13
ANXA2	1.71382	1.48548	1.97725	1.53e-13
OAS1	1.7926	1.53473	2.09379	1.76e-13
AURKA	2.35183	1.8709	2.95639	2.36e-13
HSPB1	1.90786	1.60485	2.26808	2.47e-13
CHEK2	4.04217	2.78008	5.87723	2.59e-13
PARP12	2.56955	1.99403	3.31117	3e-13
TWIST1	2.21947	1.79108	2.75034	3.18e-13
CDC20	1.71434	1.48246	1.98249	3.6e-13
IFIH1	2.34493	1.86259	2.95217	4.06e-13
UTP20	9.62915	5.22111	17.7587	4.1e-13
CIP2A	3.82837	2.66098	5.50791	4.71e-13
SERPINH1	1.8974	1.59478	2.25745	5.02e-13
CDH2	4.18803	2.83892	6.17826	5.21e-13
CENPA	2.21978	1.78548	2.75973	7.05e-13
GBP1	1.60789	1.41194	1.83104	7.92e-13
CDCA8	1.85387	1.56547	2.1954	8.36e-13
KIF2C	1.83379	1.55271	2.16576	9.13e-13
RPL15	0.198795	0.127342	0.31034	1.17e-12
TNC	1.77831	1.51725	2.08428	1.19e-12
CENPF	1.77132	1.51246	2.07448	1.31e-12
XRN2	5.14714	3.27189	8.09718	1.36e-12
OAS2	1.79833	1.52887	2.11528	1.38e-12
RIN1	2.6264	2.01065	3.43073	1.4e-12
SFRP2	0.727162	0.665643	0.794367	1.61e-12
FAM110C	2.22445	1.78167	2.77727	1.67e-12
FAM110B	0.458766	0.36934	0.569846	1.87e-12
KPNA2	2.49413	1.93261	3.2188	2.17e-12
WBP2	0.229325	0.15183	0.346374	2.58e-12
NLGN2	0.260567	0.17865	0.380046	2.87e-12
RTN1	0.544544	0.458993	0.646041	3.17e-12
ACBD5	0.265074	0.182418	0.38518	3.32e-12
RPL3	0.301605	0.215028	0.423039	3.83e-12
PEA15	0.3473	0.257348	0.468695	4.69e-12
PABPC4L	10.9166	5.53262	21.54	5.45e-12
FANCI	2.13932	1.72327	2.65582	5.5e-12
FAM171A1	0.350557	0.260031	0.472597	6.08e-12
P4HB	4.04799	2.71737	6.03017	6.16e-12
NDE1	3.13211	2.26186	4.33718	6.23e-12
GDAP1L1	0.576697	0.492848	0.674811	6.58e-12
BCR	0.350455	0.259727	0.472875	6.91e-12
ABRACL	3.0225	2.20259	4.14762	7.35e-12
ATAT1	0.282176	0.196419	0.405375	7.65e-12
CAPZA1	4.14549	2.75882	6.22915	7.69e-12
RAB36	1.84997	1.55089	2.20671	8.06e-12
PPM1L	0.342802	0.252202	0.46595	8.11e-12
FLNC	1.46463	1.31245	1.63445	9.26e-12
SOCS1	2.50746	1.9246	3.26685	9.73e-12
CCNA2	1.94912	1.60809	2.36248	1.04e-11
CCT6A	2.31638	1.81826	2.95096	1.05e-11
FAM192A	0.113804	0.0608224	0.212936	1.06e-11
TROAP	1.96266	1.61572	2.38409	1.09e-11
RGR	0.468979	0.376903	0.583549	1.12e-11
RBM17	0.123444	0.067473	0.225844	1.14e-11
MCM3	2.97428	2.17082	4.07513	1.17e-11
AKAP2	126896	4251.77	3.78724e+06	1.19e-11
TTK	2.27049	1.79128	2.87791	1.21e-11
ASF1B	1.78372	1.50886	2.10866	1.22e-11
FANCA	2.85714	2.10818	3.87218	1.3e-11
CEP55	2.18244	1.74089	2.73599	1.32e-11
MMP14	1.70096	1.45829	1.98401	1.34e-11
RFC2	3.06009	2.2113	4.23468	1.5e-11
BASP1	0.539295	0.450617	0.645424	1.62e-11
RPN2	4.88681	3.07982	7.75398	1.63e-11
KIF15	2.22329	1.76166	2.80588	1.71e-11
MAPK8	0.241143	0.159262	0.36512	1.81e-11
FAM204A	0.0534403	0.0227401	0.125588	1.83e-11
S100A11	1.73948	1.47977	2.04478	1.95e-11
NEK2	2.06059	1.6682	2.54527	1.97e-11
NUF2	1.98744	1.62601	2.4292	1.99e-11
MINDY3	0.170444	0.101597	0.285944	2.05e-11
PLAUR	2.12309	1.70341	2.64616	2.08e-11
BLOC1S2	0.144045	0.0816932	0.253986	2.14e-11
FANCD2	2.85589	2.09995	3.88396	2.24e-11
UQCRB	0.17411	0.104297	0.290651	2.29e-11
TIAL1	0.16248	0.0953481	0.276878	2.36e-11
SCD5	0.395348	0.3011	0.519097	2.41e-11
LGALS8	4.09041	2.70362	6.18854	2.59e-11
ATP5MD	0.175314	0.105024	0.292649	2.73e-11
ESPL1	2.45878	1.8867	3.20432	2.77e-11
NDC80	1.88044	1.56139	2.26468	2.79e-11
TUBGCP2	0.168272	0.0994992	0.28458	2.97e-11
PTCRA	2.72816	2.02922	3.66785	3.01e-11
SGO1	2.66711	1.99658	3.56284	3.13e-11
ARFGAP2	0.193194	0.118878	0.313968	3.23e-11
LGALS3	1.62109	1.40514	1.87023	3.52e-11
ABLIM3	0.478492	0.384512	0.595441	3.92e-11
NDRG2	0.568113	0.480347	0.671915	4e-11
DTX3L	2.27617	1.78281	2.90605	4.15e-11
GSTK1	4.20148	2.74288	6.43573	4.18e-11
TACC3	1.77937	1.4993	2.11175	4.26e-11
HIST1H2BK	2.08339	1.67432	2.5924	4.66e-11
TRIP6	2.05339	1.65711	2.54443	4.81e-11
PDE2A	0.535351	0.444335	0.64501	4.96e-11
WDR62	2.32995	1.81027	2.9988	5.06e-11
MYCBP	3.41829	2.36738	4.9357	5.46e-11
BCCIP	0.209957	0.131673	0.334784	5.5e-11
MDM2	2.00503	1.62851	2.4686	5.55e-11
THRA	0.350702	0.256236	0.479996	6e-11
REPS2	0.46889	0.373723	0.588291	6e-11
TRIM56	3.0333	2.17523	4.22984	6.12e-11
ANG	2.23307	1.75511	2.8412	6.25e-11
RPS24	0.325929	0.232849	0.456217	6.41e-11
ZBP1	8.40007	4.4363	15.9054	6.41e-11
OAS3	1.76933	1.49089	2.09977	6.52e-11
PLK3	2.54231	1.91971	3.36682	7.49e-11
RUNX1	2.18048	1.72401	2.75781	7.79e-11
STAT1	1.89742	1.5636	2.30251	8.73e-11
TOP2A	1.5269	1.34353	1.7353	8.94e-11
NCAM1	0.322949	0.229481	0.454487	8.96e-11
PTTG1	1.67931	1.4354	1.96467	9.55e-11
EHD2	2.11459	1.68505	2.65362	1.02e-10
SH3GLB1	3.99188	2.6235	6.07398	1.02e-10
INA	0.679138	0.603883	0.763771	1.07e-10
CHEK1	2.46394	1.87366	3.24019	1.09e-10
PLCG1	3.38086	2.33488	4.89543	1.12e-10
AKR1C3	0.499007	0.403972	0.616398	1.13e-10
NEDD1	3.73381	2.50142	5.57335	1.15e-10
LRRK2	1.90254	1.56452	2.31359	1.16e-10
POC1A	2.32586	1.79907	3.00689	1.18e-10
RBMS1	2.73643	2.01399	3.71803	1.22e-10
PLK4	2.59776	1.94197	3.47499	1.27e-10
RPS6KA3	4.44824	2.81896	7.0192	1.43e-10
ABI1	0.287996	0.196728	0.421605	1.54e-10
RBBP8	2.43936	1.85631	3.20556	1.57e-10
DPYSL4	0.42771	0.329701	0.554853	1.6e-10
CNTRL	3.50787	2.38721	5.15461	1.65e-10
NEXN	2.5715	1.92324	3.43826	1.86e-10
PCNA	2.24487	1.75036	2.87907	1.89e-10
DNM3	0.464476	0.366822	0.588126	1.92e-10
IKZF5	0.222902	0.140274	0.354201	2.12e-10
SRPRA	3.12678	2.19893	4.44613	2.19e-10
S100A4	1.58817	1.37663	1.83221	2.26e-10
ORC1	2.28391	1.76946	2.94792	2.26e-10
HIST3H2A	0.561701	0.469829	0.671538	2.46e-10
CA2	1.78707	1.49268	2.13953	2.59e-10
METTL1	1.56044	1.35932	1.79131	2.61e-10
TCEA3	1.76065	1.4769	2.09891	2.81e-10
ERP44	8.95953	4.51583	17.7759	3.55e-10
MAPK10	0.366174	0.267519	0.50121	3.55e-10
ATP5F1C	0.152686	0.0847822	0.274976	3.82e-10
HELZ2	2.06071	1.64241	2.58554	4.21e-10
NUSAP1	1.57372	1.36483	1.81458	4.36e-10
PLK1	2.08547	1.65554	2.62704	4.38e-10
TXLNA	2.97347	2.1113	4.18772	4.45e-10
PLCB1	0.452767	0.352955	0.580805	4.49e-10
LMNB2	2.37403	1.8091	3.11537	4.5e-10
TRIP10	2.51992	1.88414	3.37024	4.66e-10
WDR37	0.239908	0.153098	0.375942	4.7e-10
MCM4	2.28839	1.76358	2.96938	4.71e-10
TMOD3	3.76747	2.48118	5.72059	4.84e-10
CDKN3	1.92819	1.56792	2.37124	4.91e-10
GRIA2	0.550403	0.455951	0.664421	5.09e-10
PRC1	1.83678	1.51611	2.22528	5.27e-10
CEP152	3.83272	2.5063	5.86111	5.66e-10
RPL4	0.363284	0.263656	0.500558	5.96e-10
BZW1	7.04356	3.79426	13.0755	6.22e-10
CAMSAP3	0.492978	0.393892	0.61699	6.49e-10
FZD2	1.84306	1.5171	2.23905	7.4e-10
FLII	4.18703	2.65177	6.61113	8.01e-10
SCD	0.554533	0.459426	0.669329	8.14e-10
BAZ1B	5.27973	3.102	8.98632	8.68e-10
CASP3	2.33788	1.78197	3.06722	8.78e-10
RTN3	0.284175	0.190037	0.424945	8.87e-10
BIRC5	1.53393	1.33751	1.75919	9.38e-10
TWISTNB	5.64697	3.24359	9.83115	9.38e-10
IFI44	1.81081	1.49688	2.19056	9.8e-10
MAOB	1.42374	1.27051	1.59545	1.19e-09
EIF3L	0.443087	0.340798	0.576078	1.22e-09
ALDH1A3	1.8792	1.5332	2.30329	1.23e-09
PTBP1	3.52057	2.34562	5.28405	1.24e-09
HOPX	1.74112	1.45585	2.0823	1.25e-09
SHISA7	0.542455	0.445282	0.660835	1.26e-09
PPIF	0.366459	0.265025	0.506716	1.27e-09
AURKB	1.65103	1.40409	1.94139	1.31e-09
SNAI2	2.08093	1.64174	2.63761	1.37e-09
ADAM22	0.414948	0.312081	0.55172	1.44e-09
ESYT1	3.30771	2.24414	4.87535	1.5e-09
WDR1	3.69013	2.41562	5.63709	1.54e-09
CACNA2D2	0.360994	0.259282	0.502606	1.6e-09
ANXA7	0.195743	0.115231	0.332509	1.61e-09
LAP3	2.32869	1.76914	3.06521	1.65e-09
MYH9	2.48961	1.85065	3.34918	1.66e-09
ZC3HAV1	3.4425	2.30282	5.14623	1.68e-09
RTCA	4.96872	2.94908	8.37147	1.71e-09
DYRK3	2.78673	1.99621	3.89032	1.73e-09
TRIM22	1.95481	1.57153	2.43156	1.75e-09
CDC25C	2.35479	1.7814	3.11276	1.8e-09
PCLAF	1.91513	1.54967	2.36678	1.8e-09
SHANK2	0.398659	0.295126	0.538513	2.05e-09
FLNA	1.73026	1.44607	2.07031	2.11e-09
PRPS2	1.8552	1.5155	2.27104	2.11e-09
MCM2	1.88731	1.53289	2.32368	2.16e-09
DDOST	3.18404	2.1787	4.65328	2.2e-09
RAD51	2.10792	1.65063	2.6919	2.28e-09
SGSM1	0.4474	0.343461	0.582794	2.48e-09
ELFN2	0.602454	0.510005	0.711662	2.49e-09
DES	1.3799	1.24128	1.53399	2.5e-09
NCAPG2	2.51578	1.85665	3.40891	2.65e-09
RPL37	0.30792	0.208817	0.454058	2.78e-09
OAT	0.284711	0.188117	0.430903	2.82e-09
BARD1	2.93209	2.05584	4.18181	2.88e-09
CGAS	3.66663	2.3876	5.63083	2.92e-09
RAB2A	0.22875	0.140348	0.372835	3.25e-09
PRKAA1	5.76243	3.22635	10.292	3.26e-09
ODF2	3.42419	2.27728	5.14872	3.33e-09
LARP4	7.3923	3.80567	14.3591	3.52e-09
PPP3CB	0.287811	0.19035	0.435175	3.54e-09
RUFY3	0.311812	0.211779	0.459095	3.55e-09
TUBB6	1.58689	1.36129	1.84989	3.59e-09
CENPU	1.6679	1.4072	1.97689	3.65e-09
CTNNA1	3.77779	2.42882	5.87599	3.69e-09
SNTB2	3.51673	2.31495	5.34241	3.76e-09
PAWR	2.90538	2.03599	4.14601	4.13e-09
CDK1	1.68577	1.41618	2.00667	4.26e-09
LMNB1	1.80226	1.4806	2.19379	4.29e-09
CPEB3	0.317232	0.216149	0.465587	4.49e-09
PRKD2	3.11056	2.12851	4.54572	4.56e-09
EIF4ENIF1	0.15373	0.082191	0.287537	4.59e-09
AVIL	1.62761	1.38289	1.91564	4.64e-09
CCR4	38.6171	11.3679	131.183	4.75e-09
RBM47	2.68467	1.92867	3.737	4.84e-09
CHAF1A	2.09594	1.63435	2.68788	5.52e-09
LDHB	0.290475	0.191659	0.44024	5.63e-09
ALDH2	0.465595	0.359998	0.602167	5.71e-09
RAB33A	0.548091	0.447603	0.67114	5.92e-09
IGSF21	0.532566	0.430681	0.658554	6.04e-09
PSEN2	2.94487	2.04487	4.24099	6.48e-09
FAM120A	5.31882	3.02373	9.35593	6.63e-09
SPAG5	2.00689	1.58584	2.53973	6.71e-09
LCK	4.89619	2.85859	8.38618	7.23e-09
GNAI1	0.490909	0.385648	0.6249	7.54e-09
CTTNBP2NL	3.31224	2.20403	4.97768	8.29e-09
ZCCHC9	5.34333	3.02158	9.44909	8.32e-09
SCAPER	0.244462	0.151224	0.395186	9e-09
MRPS15	3.7057	2.369	5.79663	9.57e-09
SP110	3.78744	2.40297	5.96957	9.66e-09
RPS6	0.39539	0.287889	0.543032	9.95e-09
APOL4	1.55759	1.33852	1.81253	1e-08
CAMK2D	2.83402	1.98314	4.04999	1.07e-08
PTEN	0.167938	0.0910944	0.309604	1.09e-08
PTBP3	4.32512	2.61215	7.16142	1.26e-08
GANAB	4.3755	2.632	7.27393	1.26e-08
PARD6A	0.249781	0.154884	0.402821	1.28e-08
MCM6	2.23144	1.69221	2.94251	1.29e-08
HIST1H2BM	52.374	13.3789	205.027	1.31e-08
CDCA4	2.50611	1.82556	3.44037	1.32e-08
ACTN1	1.53094	1.32181	1.77317	1.32e-08
PSMC3IP	3.51052	2.27621	5.41415	1.34e-08
PRPF18	0.157304	0.0830202	0.298055	1.41e-08
LARP4B	0.12641	0.0618242	0.258466	1.45e-08
PCBP3	0.409097	0.300282	0.557343	1.47e-08
CCDC34	2.9622	2.03294	4.31625	1.57e-08
CKAP4	3.83707	2.40702	6.11674	1.59e-08
MRM2	4.229	2.56231	6.97979	1.7e-08
PDIA3	3.48088	2.25663	5.3693	1.7e-08
TARSL2	0.243969	0.149368	0.398485	1.75e-08
RBPMS	2.42236	1.78048	3.29563	1.77e-08
RRBP1	2.29679	1.71968	3.06758	1.78e-08
CRYZ	2.40163	1.77001	3.25864	1.83e-08
MOV10	2.57637	1.85211	3.58384	1.91e-08
S100A13	1.73376	1.43049	2.10131	2.03e-08
MOB1A	3.25973	2.15694	4.92634	2.04e-08
CARHSP1	2.32925	1.7333	3.1301	2.05e-08
NAB2	2.64641	1.88295	3.71944	2.09e-08
CSNK1E	0.369469	0.260757	0.523505	2.14e-08
UPF1	7.89811	3.82774	16.2968	2.25e-08
H2AFX	2.19167	1.66457	2.88567	2.26e-08
HMMR	2.12115	1.62921	2.76163	2.33e-08
DTL	1.76839	1.44775	2.16005	2.34e-08
OMG	0.533691	0.428131	0.665279	2.35e-08
HMGB2	1.96334	1.54842	2.48944	2.55e-08
TNR	0.741932	0.667874	0.824203	2.65e-08
GPR158	0.545899	0.440998	0.675754	2.7e-08
RPS25	0.375	0.265331	0.529998	2.75e-08
GEN1	3.86902	2.3997	6.23799	2.83e-08
NFE2L2	5.34601	2.95804	9.66176	2.83e-08
TERT	10.986	4.70787	25.6362	2.97e-08
PLA2R1	3.13807	2.09402	4.70265	3.01e-08
SLC16A1	2.22553	1.67687	2.95372	3.04e-08
GNAO1	0.420882	0.309773	0.571844	3.14e-08
SUN1	3.41534	2.20985	5.27843	3.21e-08
LIG1	2.30568	1.71474	3.10026	3.21e-08
HNRNPH2	0.151752	0.0777413	0.296221	3.29e-08
TGFBR1	2.32303	1.72184	3.13413	3.46e-08
LIF	1.55611	1.32981	1.82093	3.49e-08
IMMT	9.69425	4.32348	21.7368	3.51e-08
NTNG1	2.36325	1.74066	3.20854	3.53e-08
ATP1A3	0.63763	0.543349	0.748271	3.54e-08
MAGOH	3.20539	2.11753	4.85213	3.65e-08
LINGO1	0.633557	0.538506	0.745385	3.73e-08
RFC3	2.42629	1.7691	3.32762	3.81e-08
PABPC1L	1.7879	1.45296	2.20005	4.02e-08
TP73	2.26953	1.69326	3.04193	4.16e-08
LMNA	2.10388	1.6127	2.74465	4.18e-08
HAUS8	3.13178	2.08123	4.71263	4.36e-08
ARHGEF10	3.09779	2.06528	4.6465	4.6e-08
KCNQ2	0.58956	0.487801	0.712547	4.61e-08
BTG3	2.45357	1.77796	3.38592	4.71e-08
KIFC1	1.57504	1.33807	1.85399	4.75e-08
STAU1	10.8763	4.61722	25.62	4.78e-08
MYO1E	2.30969	1.70979	3.12007	4.88e-08
BTRC	0.277953	0.175443	0.440359	4.94e-08
PDIA6	3.15609	2.0853	4.77673	5.46e-08
UPF2	0.281899	0.178538	0.445098	5.53e-08
HDAC1	2.50237	1.79643	3.48573	5.82e-08
AGL	3.45493	2.2072	5.40802	5.86e-08
POP4	5.61379	3.00649	10.4822	6.13e-08
TMOD2	0.417025	0.303735	0.572573	6.38e-08
RPP25L	0.241587	0.144353	0.404316	6.43e-08
MARCKS	0.475768	0.363425	0.62284	6.48e-08
NCOA4	0.301106	0.194786	0.465457	6.62e-08
ACTR3	3.80328	2.34184	6.17672	6.69e-08
RAB6B	0.480149	0.367826	0.62677	6.81e-08
CHD1	4.2995	2.53097	7.30379	6.87e-08
BTBD17	0.640636	0.544924	0.753158	6.91e-08
PTPN9	3.05461	2.03496	4.58518	7.11e-08
ELN	1.64675	1.37318	1.97482	7.39e-08
ATAD3C	2.9292	1.97976	4.33397	7.58e-08
GLUD2	0.282734	0.178349	0.448214	7.72e-08
KANK2	1.95222	1.52922	2.49223	7.92e-08
MCM5	2.56244	1.81728	3.61315	8e-08
PSD	0.63895	0.54238	0.752713	8.42e-08
HNRNPH3	0.239508	0.1418	0.404543	9.1e-08
GRWD1	3.38293	2.16324	5.2903	9.18e-08
YPEL4	0.507145	0.39524	0.650735	9.41e-08
NEU4	0.668451	0.576518	0.775044	9.51e-08
SNAPC2	3.03874	2.01957	4.57223	9.72e-08
RPS12	0.429487	0.31453	0.58646	1.05e-07
LRRC8A	0.515009	0.403254	0.657735	1.06e-07
ATR	6.73915	3.33286	13.6268	1.09e-07
ACTL6A	3.22722	2.09313	4.97576	1.13e-07
TPM3	4.61763	2.62287	8.12947	1.15e-07
RUNX3	2.50699	1.78469	3.52162	1.15e-07
NIPSNAP2	2.04858	1.57125	2.67092	1.17e-07
EEF1B2	0.329118	0.218173	0.496481	1.17e-07
STXBP3	3.58789	2.23589	5.75742	1.19e-07
KRIT1	3.33768	2.13627	5.21474	1.2e-07
GRIA3	0.514215	0.401549	0.658494	1.36e-07
FSD1	0.577819	0.471083	0.708738	1.41e-07
DCP2	4.63669	2.61802	8.2119	1.44e-07
MOB1B	5.07771	2.77032	9.30693	1.47e-07
MTHFD2	0.649824	0.553308	0.763176	1.48e-07
ZMAT2	0.123988	0.0567999	0.27065	1.59e-07
SHMT1	2.86018	1.93	4.23867	1.64e-07
DHX15	4.1203	2.42334	7.00556	1.71e-07
CAPN5	1.56179	1.32101	1.84647	1.8e-07
LYZ	1.42515	1.24742	1.62822	1.86e-07
MYO1C	2.40428	1.72814	3.34495	1.92e-07
TWNK	0.363305	0.248081	0.532046	1.97e-07
PCCA	0.211816	0.117805	0.380847	2.16e-07
VIM	1.40586	1.23593	1.59915	2.19e-07
DHX58	2.05508	1.56445	2.69957	2.27e-07
ADGRL1	0.343274	0.228955	0.514675	2.29e-07
SLC25A1	0.431607	0.313857	0.593534	2.35e-07
HIRA	0.190744	0.101755	0.357555	2.37e-07
FRMD8	2.73988	1.86896	4.01663	2.41e-07
MAD2L1	1.99973	1.53696	2.60183	2.46e-07
SNRPN	0.526642	0.412677	0.672081	2.55e-07
PQBP1	0.287796	0.179201	0.462198	2.57e-07
VASP	2.34758	1.69643	3.24865	2.62e-07
MTPAP	0.186433	0.0983339	0.35346	2.66e-07
AK4	1.76489	1.4214	2.1914	2.69e-07
RPL7	0.416175	0.297936	0.581338	2.74e-07
GPC1	2.16835	1.6142	2.91273	2.75e-07
CTSC	1.83457	1.45526	2.31276	2.83e-07
NGDN	0.215068	0.119577	0.386814	2.88e-07
KHDRBS2	0.449991	0.331529	0.610781	3.01e-07
TUBG1	3.02921	1.98232	4.62899	3.01e-07
FASTKD2	8.06554	3.62307	17.9552	3.18e-07
PAICS	2.32258	1.68072	3.20956	3.29e-07
MT-CO2	0.481938	0.364148	0.637829	3.31e-07
AARS	0.20058	0.10822	0.371766	3.34e-07
SMPD3	0.490345	0.372811	0.644933	3.45e-07
RPS13	0.432947	0.313721	0.597485	3.51e-07
MKI67	1.56179	1.31524	1.85455	3.66e-07
CLASP2	0.419153	0.29971	0.586199	3.76e-07
SLC39A1	2.66483	1.82545	3.89016	3.82e-07
EFHC1	2.4833	1.74799	3.52794	3.83e-07
ATAD2	1.93742	1.50086	2.50096	3.83e-07
CNOT11	5.24494	2.76477	9.95	3.92e-07
SETD9	3.47264	2.1464	5.61834	3.95e-07
PNO1	4.21951	2.41747	7.36486	4.06e-07
TUBB4B	2.1394	1.59407	2.87129	4.06e-07
SRSF10	3.65829	2.21491	6.04228	4.06e-07
CCDC85C	0.245163	0.142303	0.422375	4.08e-07
PALLD	2.24579	1.64207	3.07146	4.09e-07
CSTF2T	0.235948	0.134898	0.412691	4.13e-07
SNU13	0.357937	0.240424	0.532889	4.19e-07
HIST2H2AC	3.15682	2.02202	4.92848	4.24e-07
RPL21	0.385697	0.266629	0.557935	4.24e-07
DARS2	3.19057	2.0352	5.00182	4.24e-07
EXOSC1	0.151317	0.0727088	0.314911	4.42e-07
SASS6	4.59852	2.53878	8.32935	4.81e-07
ABLIM1	0.437773	0.317204	0.60417	5.02e-07
PYHIN1	104.582	17.0519	641.412	5.04e-07
OGDH	3.98345	2.32317	6.83026	5.06e-07
LDHA	1.80903	1.43552	2.27972	5.06e-07
PRKACA	3.71552	2.22613	6.20139	5.12e-07
NOLC1	0.224594	0.12535	0.402414	5.19e-07
NDUFB9	0.261667	0.15489	0.442055	5.41e-07
FLOT2	3.40528	2.10869	5.49912	5.41e-07
LSM14A	2.8202	1.87976	4.23113	5.46e-07
SACM1L	7.56345	3.42623	16.6964	5.5e-07
CEP89	3.02718	1.96199	4.67067	5.56e-07
RPL31	0.381777	0.261863	0.556603	5.56e-07
CPVL	1.66841	1.36534	2.03875	5.6e-07
HIST1H2BD	1.68598	1.37386	2.06902	5.71e-07
STAT3	2.92526	1.92001	4.45681	5.84e-07
RAB5B	0.201191	0.10721	0.377557	5.95e-07
DCTN3	0.187728	0.0973142	0.362146	6.04e-07
SF3A3	3.2343	2.03813	5.13251	6.29e-07
CLIC4	1.83673	1.44588	2.33323	6.35e-07
MACROD1	0.404325	0.283043	0.577575	6.47e-07
ACTL6B	0.705241	0.614265	0.809691	7.21e-07
DLGAP1	0.582984	0.470946	0.721675	7.21e-07
FOSL1	1.55681	1.30643	1.85518	7.5e-07
PIM1	1.70885	1.38202	2.11296	7.52e-07
AK2	2.66944	1.80831	3.94062	7.77e-07
TRIM21	2.06171	1.54729	2.74714	7.79e-07
TMEM131	4.58407	2.50393	8.39229	8.02e-07
LRRC59	3.65888	2.18563	6.12519	8.05e-07
STX1B	0.60446	0.494789	0.738441	8.29e-07
TNPO1	3.73491	2.2107	6.31001	8.44e-07
RPF1	2.98459	1.92971	4.61612	8.9e-07
MAT1A	18.3635	5.74989	58.6475	9e-07
ITGB1	1.95028	1.49365	2.5465	9.2e-07
EGF	3.45672	2.10602	5.67372	9.3e-07
CLTCL1	0.190026	0.0978354	0.369089	9.46e-07
HECTD3	3.86556	2.25089	6.63851	9.56e-07
SPTBN2	0.591088	0.478974	0.729445	9.59e-07
PFN2	0.472264	0.34983	0.637548	9.59e-07
THEM6	0.267433	0.157796	0.453246	9.59e-07
LPP	2.49526	1.72905	3.60102	1.03e-06
DNMT1	2.3694	1.67619	3.34929	1.03e-06
PPP1CB	3.12401	1.9778	4.9345	1.04e-06
CYBRD1	1.76737	1.40618	2.22133	1.05e-06
TM2D3	0.18028	0.0906205	0.358648	1.05e-06
CDH10	0.614497	0.505333	0.747243	1.06e-06
ELAVL1	4.91815	2.59258	9.3298	1.08e-06
PDLIM1	1.48692	1.26769	1.74405	1.09e-06
RECQL	1.81203	1.4265	2.30175	1.11e-06
TSFM	1.5554	1.30196	1.85817	1.13e-06
CISD1	0.348182	0.227647	0.532539	1.14e-06
RACGAP1	1.90079	1.46685	2.4631	1.19e-06
CDH4	1.59356	1.32037	1.92328	1.2e-06
RBM38	2.23146	1.61356	3.08598	1.22e-06
G6PD	3.2413	2.01549	5.21265	1.23e-06
GDI2	0.305233	0.188902	0.493205	1.25e-06
RPS27A	0.342154	0.221716	0.528016	1.27e-06
S100A16	1.84506	1.4401	2.36389	1.27e-06
ZC3H11A	1.77807	1.40867	2.24433	1.27e-06
GK	3.94874	2.26446	6.88579	1.29e-06
STK38	2.76512	1.83166	4.1743	1.3e-06
MYB	3.78115	2.20521	6.48333	1.33e-06
CCDC140	21.3131	6.1588	73.756	1.37e-06
TMEM201	3.14626	1.9756	5.01059	1.38e-06
MAEL	2.46414	1.7083	3.5544	1.4e-06
TBC1D31	3.5756	2.13065	6.00047	1.41e-06
EXOSC10	2.53625	1.73718	3.70288	1.43e-06
GTPBP4	0.203714	0.106593	0.389327	1.48e-06
JPT2	2.10522	1.55447	2.85112	1.5e-06
RPS23	0.404703	0.279928	0.585094	1.51e-06
ATXN2	9.6918	3.83689	24.4811	1.55e-06
WASF3	0.580004	0.464375	0.724425	1.57e-06
GNL2	2.81658	1.84514	4.29948	1.6e-06
RASSF5	2.33189	1.65001	3.29555	1.61e-06
CEP85	2.84857	1.85628	4.3713	1.66e-06
CNOT8	0.190527	0.0966659	0.375524	1.68e-06
GCA	2.39775	1.67604	3.43023	1.7e-06
PCSK6	0.582266	0.466467	0.726812	1.75e-06
RPL34	0.414015	0.288347	0.594451	1.77e-06
CP	1.4028	1.2207	1.61207	1.83e-06
PXN	3.31487	2.02591	5.42392	1.84e-06
DENR	5.28833	2.66604	10.4899	1.88e-06
INCENP	2.82813	1.84376	4.33805	1.91e-06
GRIA4	0.680284	0.580494	0.797228	1.94e-06
BCAN	0.683197	0.583985	0.799265	1.95e-06
HADHA	0.294226	0.177763	0.486992	1.95e-06
AMER2	0.578646	0.461795	0.725065	2e-06
SOGA3	3.46e-06	1.93e-08	0.000619329	2.03e-06
PSMB5	0.276684	0.162813	0.470196	2.04e-06
CAPNS1	2.60275	1.75359	3.8631	2.06e-06
PDK3	2.45404	1.6933	3.55656	2.12e-06
ANXA4	3.53178	2.09456	5.95517	2.21e-06
ADD3	0.51883	0.395338	0.680898	2.23e-06
CDC42	2.92497	1.87478	4.56344	2.25e-06
PABPC5	0.466402	0.339818	0.640138	2.35e-06
MTERF3	3.11718	1.94259	5.00199	2.45e-06
PXDNL	3.13495	1.94819	5.04465	2.51e-06
SEC22B	3.94096	2.22641	6.97588	2.51e-06
STK3	4.81575	2.5008	9.27362	2.58e-06
NRXN1	0.611224	0.497791	0.750505	2.6e-06
PDS5A	4.21034	2.30893	7.67756	2.73e-06
OTUD4	4.54069	2.41088	8.55202	2.81e-06
DNAJB13	5.04473	2.56271	9.93061	2.82e-06
FAM136A	3.57638	2.09759	6.09769	2.85e-06
PAK4	2.79216	1.81586	4.29337	2.9e-06
STAT5A	1.96264	1.47956	2.60345	2.91e-06
UBQLN2	0.26517	0.152015	0.462554	2.93e-06
PNKP	2.52733	1.7129	3.72899	2.99e-06
BICC1	2.46264	1.6873	3.59426	2.99e-06
PFKM	0.420031	0.291872	0.604463	3e-06
FABP7	1.42923	1.23026	1.6604	3.02e-06
MYL12B	3.06888	1.91662	4.91387	3.03e-06
CIRBP	0.392907	0.265406	0.581659	3.05e-06
TOM1L2	0.34009	0.215934	0.535632	3.26e-06
PTPN13	2.02486	1.50433	2.72549	3.27e-06
RCC2	2.21668	1.58509	3.09992	3.29e-06
UBE3C	3.69094	2.12836	6.40074	3.33e-06
RPL36AL	0.370112	0.243359	0.562885	3.38e-06
LYST	2.66485	1.76105	4.0325	3.53e-06
AP2B1	0.301029	0.181171	0.500184	3.59e-06
EIF3H	0.355446	0.229407	0.550733	3.66e-06
EIF4B	0.416286	0.287222	0.603345	3.69e-06
GPSM1	0.474123	0.345306	0.650996	3.96e-06
NUP205	2.67892	1.76213	4.07267	4.01e-06
SF3A1	0.32381	0.200467	0.523044	4.05e-06
EIF3F	0.368505	0.240959	0.563565	4.11e-06
PIH1D3	2.58275	1.7245	3.86813	4.14e-06
PEPD	2.9527	1.86076	4.68544	4.31e-06
PC	0.479385	0.350317	0.656005	4.34e-06
NOL10	4.35064	2.32338	8.14676	4.35e-06
DONSON	2.38984	1.64792	3.46578	4.35e-06
CCNF	2.21745	1.57829	3.11545	4.42e-06
CARM1	3.19718	1.94586	5.25319	4.49e-06
CASKIN1	0.580852	0.460522	0.732622	4.5e-06
SGCD	0.429959	0.29972	0.616791	4.55e-06
DEK	2.71074	1.7698	4.15193	4.56e-06
AP1M1	4.32522	2.31046	8.09687	4.7e-06
CBR1	1.45138	1.2373	1.70249	4.76e-06
MSH6	2.99294	1.8708	4.78814	4.82e-06
ENO2	0.501296	0.37282	0.674046	4.85e-06
ZFP36L2	1.92289	1.45273	2.54521	4.87e-06
CPEB2	2.28479	1.60285	3.25688	4.91e-06
NUFIP2	4.7021	2.42009	9.13592	4.93e-06
SDCBP	3.60115	2.07408	6.25255	5.33e-06
SLC25A13	2.26862	1.59349	3.2298	5.49e-06
MAP1A	0.536853	0.410524	0.702058	5.52e-06
FOPNL	6.10543	2.79776	13.3236	5.52e-06
SAMD4B	3.23172	1.94839	5.36032	5.53e-06
DDX20	2.89764	1.83114	4.58528	5.54e-06
UQCRC2	0.259483	0.144939	0.46455	5.62e-06
ADD1	0.264554	0.148978	0.469792	5.67e-06
SAP18	0.288736	0.168789	0.49392	5.76e-06
USO1	4.50972	2.35195	8.64711	5.76e-06
NCAM2	0.576696	0.45454	0.731681	5.83e-06
HIST1H1C	1.51846	1.26743	1.8192	5.89e-06
YTHDF2	3.13955	1.91362	5.15084	5.92e-06
ODF2L	3.22262	1.9418	5.34827	5.97e-06
DDX58	1.92794	1.45097	2.56171	5.99e-06
CCT6B	0.176239	0.0830938	0.373796	6.03e-06
KPNA5	0.37617	0.24629	0.574541	6.05e-06
KIN	0.159467	0.0719666	0.353353	6.11e-06
CRYAB	0.755579	0.669125	0.853203	6.16e-06
PSMB2	3.79881	2.12899	6.77832	6.25e-06
MINDY4	3.88736	2.15584	7.00958	6.37e-06
TIMM23	0.165376	0.0755786	0.361863	6.66e-06
MRPS27	0.203489	0.101777	0.40685	6.67e-06
CYFIP2	0.517641	0.388665	0.689416	6.68e-06
TUBA1B	2.08924	1.51557	2.88005	6.84e-06
CELF5	0.643212	0.530551	0.779796	7.07e-06
FKBP15	4.6093	2.36601	8.9795	7.09e-06
SRGAP3	0.384126	0.252996	0.583222	7.1e-06
RTCB	0.19789	0.0975524	0.401429	7.15e-06
GNAI3	3.0075	1.85785	4.86856	7.45e-06
PFKP	0.526978	0.398102	0.697574	7.57e-06
SERBP1	2.85283	1.8006	4.51995	8.02e-06
U2AF2	2.85954	1.80175	4.53837	8.27e-06
TAP1	1.71891	1.35446	2.18143	8.37e-06
UBXN4	4.59978	2.34711	9.01448	8.78e-06
AIP	0.315612	0.189813	0.524784	8.78e-06
RBBP4	2.8466	1.79425	4.51618	8.89e-06
KIF3A	0.49091	0.358549	0.672134	9.07e-06
TRIO	1.99064	1.46856	2.69831	9.16e-06
FAM9B	1920000000000000	3.38371e+08	1.09e+22	9.2e-06
IMP3	0.245887	0.132231	0.457233	9.31e-06
CDK13	4.32348	2.26278	8.26086	9.34e-06
TXNDC17	3.20279	1.91327	5.36141	9.5e-06
CAP1	2.446	1.64569	3.6355	9.7e-06
KIAA0355	2.78625	1.76936	4.38756	9.74e-06
CCDC137	2.90656	1.81126	4.66422	9.79e-06
RPP38	0.176264	0.0816335	0.38059	9.88e-06
CACUL1	0.189528	0.0906434	0.396286	9.89e-06
RPL7A	0.451988	0.317773	0.64289	9.98e-06
SDAD1	3.71092	2.07329	6.64209	1.01e-05
CPSF4	2.5993	1.70022	3.9738	1.03e-05
MADD	0.431085	0.296482	0.626798	1.05e-05
KIF11	1.62371	1.30874	2.01448	1.06e-05
PTGIR	8.84431	3.34782	23.365	1.09e-05
MYO1F	1.72872	1.35431	2.20663	1.11e-05
CSPP1	2.72445	1.74129	4.26272	1.14e-05
ASF1A	0.387923	0.254127	0.592161	1.14e-05
RPL24	0.391561	0.25746	0.595511	1.17e-05
PARG	0.216882	0.109494	0.429596	1.17e-05
CSTB	3.20403	1.90348	5.3932	1.17e-05
MTCH1	0.246244	0.131508	0.461083	1.19e-05
ATP6V0A1	0.31966	0.191731	0.532947	1.23e-05
CLNS1A	0.353547	0.221717	0.56376	1.26e-05
GNAZ	0.452527	0.317012	0.64597	1.26e-05
NDUFB8	0.297047	0.17225	0.512259	1.27e-05
POLR1D	3.40885	1.96507	5.91339	1.28e-05
CHP1	0.248126	0.13265	0.464128	1.29e-05
EEF2	0.44554	0.309794	0.640768	1.3e-05
MEX3D	2.35028	1.60064	3.45101	1.3e-05
KIAA1549L	0.553824	0.424434	0.722659	1.35e-05
ACSL6	0.614177	0.492923	0.765259	1.4e-05
NEDD8	0.233142	0.120832	0.449841	1.41e-05
PCBP4	0.524513	0.391907	0.701989	1.43e-05
DIMT1	0.31598	0.187599	0.532218	1.48e-05
TOMM20	0.362523	0.229026	0.573834	1.49e-05
COX4I1	0.23724	0.123646	0.455194	1.51e-05
CAMK2G	0.534959	0.40277	0.710531	1.56e-05
WASF2	2.20082	1.53783	3.14962	1.61e-05
AJUBA	2.14166	1.51498	3.02757	1.62e-05
RINT1	3.62663	2.01895	6.51449	1.63e-05
CORO2B	2.08495	1.49264	2.9123	1.64e-05
WASF1	0.610596	0.487752	0.764378	1.67e-05
RBM15	3.65921	2.02618	6.60841	1.7e-05
LSM10	2.53561	1.65941	3.87446	1.7e-05
MAP2	0.650891	0.535162	0.791646	1.72e-05
PPP2R5A	0.587299	0.46071	0.748671	1.73e-05
TLN1	2.43404	1.6217	3.65329	1.76e-05
HIST1H3J	12.8565	4.00626	41.2579	1.76e-05
CALR	2.59914	1.67976	4.02172	1.8e-05
CRMP1	0.47885	0.341604	0.671238	1.93e-05
RIF1	4.28912	2.19905	8.36571	1.94e-05
ACOT11	3.67927	2.02313	6.69112	1.96e-05
EHD3	0.539607	0.406513	0.716276	1.96e-05
GEMIN7	2.66726	1.69951	4.18609	1.99e-05
ATP1A1	1.83116	1.38602	2.41927	2.07e-05
CAPZA2	1.99263	1.45052	2.73734	2.08e-05
RPL6	0.439752	0.301145	0.642153	2.11e-05
KIF20B	2.9192	1.78103	4.78472	2.14e-05
PYGB	0.428849	0.290087	0.633987	2.19e-05
HADHB	0.357964	0.222568	0.575727	2.26e-05
CHD3	0.45458	0.315612	0.654738	2.29e-05
USP11	0.403751	0.265299	0.614455	2.31e-05
PRPF31	2.19882	1.52653	3.16719	2.32e-05
POLR2L	2.09565	1.4876	2.95225	2.32e-05
KPNA4	5.8628	2.58385	13.3028	2.33e-05
NIP7	3.22603	1.87471	5.55142	2.35e-05
DKC1	2.95179	1.78715	4.87541	2.36e-05
CNOT3	2.67323	1.69428	4.21783	2.38e-05
PEX7	0.26406	0.142353	0.489824	2.4e-05
COL1A1	1.29136	1.14687	1.45406	2.41e-05
DHX8	4.05817	2.11711	7.77887	2.45e-05
PRKCE	0.518071	0.381521	0.703495	2.52e-05
VPS51	0.436821	0.297118	0.642213	2.53e-05
PFN1	2.18071	1.51705	3.13472	2.54e-05
PRKDC	2.51937	1.63872	3.87326	2.54e-05
LRSAM1	0.265216	0.142947	0.492068	2.57e-05
MAPK4	1.60655	1.28803	2.00383	2.61e-05
PDCD11	0.334607	0.200747	0.557728	2.67e-05
CBX2	1.75282	1.34873	2.27798	2.7e-05
TUT4	2.67103	1.68823	4.22595	2.7e-05
GDAP1	0.485959	0.346844	0.68087	2.74e-05
LSAMP	0.462682	0.322688	0.66341	2.77e-05
NUP85	2.5179	1.63494	3.87771	2.77e-05
YBX3	1.51076	1.24506	1.83317	2.9e-05
ALDH6A1	0.542745	0.407427	0.723005	2.96e-05
DDIT4	0.678722	0.565758	0.814241	3.01e-05
RPS4X	0.468682	0.328277	0.669139	3.03e-05
HEATR1	2.74004	1.70635	4.39994	3.03e-05
EIF2AK2	2.44805	1.60718	3.72886	3.05e-05
CAPN1	2.65396	1.67595	4.2027	3.16e-05
SMC2	2.06269	1.46624	2.90177	3.22e-05
FGFR3	1.35619	1.17464	1.56579	3.25e-05
RPS3	0.528681	0.391342	0.714217	3.28e-05
RANBP6	0.342262	0.20621	0.568077	3.36e-05
CD3EAP	4.15666	2.11966	8.1512	3.38e-05
TERF2IP	0.310694	0.17865	0.540336	3.47e-05
LMO4	1.87138	1.39013	2.51924	3.6e-05
SFXN1	0.377307	0.237546	0.599296	3.65e-05
CADPS	0.583216	0.451409	0.753509	3.7e-05
ARPC1B	1.60022	1.27977	2.0009	3.73e-05
MACF1	2.60812	1.65322	4.11457	3.77e-05
MAK16	3.13548	1.82067	5.39979	3.78e-05
PMVK	0.359496	0.220919	0.584999	3.82e-05
FAM168A	0.451951	0.30966	0.659627	3.84e-05
TLE3	0.448148	0.305799	0.65676	3.85e-05
LIMK1	1.91474	1.40509	2.60924	3.89e-05
GRHPR	0.271668	0.145948	0.505686	3.94e-05
AKAP12	1.54026	1.25353	1.89257	3.96e-05
EIF4G1	4.07971	2.0857	7.98008	4e-05
PARN	4.36038	2.159	8.80636	4.03e-05
ZNF622	0.270007	0.144441	0.50473	4.09e-05
ELAVL2	0.624192	0.498239	0.781986	4.16e-05
DCX	0.685277	0.571749	0.821346	4.32e-05
TOE1	3.29131	1.85824	5.82956	4.42e-05
UBL4A	2.281	1.53503	3.38949	4.49e-05
CMTR2	3.77795	1.99371	7.15897	4.59e-05
SUCLG1	0.216818	0.10392	0.452368	4.62e-05
RALB	2.36238	1.56145	3.57414	4.72e-05
TBCCD1	3.36443	1.87551	6.03536	4.72e-05
CBR4	0.420512	0.276881	0.638653	4.84e-05
MSI1	2.26783	1.52747	3.36703	4.89e-05
ATP8A1	0.616945	0.488435	0.779268	5.06e-05
TSPYL1	0.450083	0.305782	0.66248	5.17e-05
NAP1L1	0.420992	0.276889	0.64009	5.19e-05
RAP1A	2.75879	1.68729	4.51074	5.23e-05
MYO1B	1.65621	1.2969	2.11508	5.27e-05
GRIA1	0.745887	0.647075	0.859789	5.27e-05
RASSF1	2.81551	1.70444	4.65086	5.29e-05
NTM	0.605579	0.474777	0.772417	5.35e-05
AGK	3.10263	1.79066	5.37586	5.41e-05
BSG	2.41029	1.57242	3.69462	5.42e-05
CSE1L	3.2074	1.8205	5.65085	5.5e-05
XPO1	3.08088	1.78201	5.32647	5.62e-05
NME2	2.09144	1.46048	2.99497	5.64e-05
SAE1	2.55111	1.61713	4.02452	5.66e-05
PPP1R11	0.227588	0.110718	0.467822	5.67e-05
TNXB	2.06418	1.45002	2.93847	5.77e-05
KIAA0753	3.88304	2.00314	7.52716	5.89e-05
RNPEP	2.30853	1.5348	3.47231	5.9e-05
RPL17	0.454377	0.309159	0.667808	5.94e-05
SRSF4	2.37417	1.55664	3.62106	5.95e-05
RABGAP1	0.335493	0.196808	0.571907	5.99e-05
PDIA2	0.651539	0.52846	0.803283	6.06e-05
BCAS2	2.91352	1.72739	4.91412	6.09e-05
BCORL1	2.13764	1.47426	3.09952	6.13e-05
RPN1	3.72926	1.95768	7.10401	6.25e-05
RSL24D1	0.339773	0.200252	0.576501	6.29e-05
EIF4EBP2	0.35416	0.212957	0.588986	6.34e-05
UGP2	1.97444	1.41432	2.75638	6.43e-05
COPB1	3.52044	1.89875	6.52719	6.46e-05
PDHX	0.337266	0.197846	0.574934	6.5e-05
AEN	1.7149	1.31599	2.23472	6.53e-05
STUM	0.675621	0.557247	0.819142	6.61e-05
CEP104	3.51198	1.89414	6.51164	6.67e-05
RPS3A	0.516247	0.372888	0.714721	6.79e-05
STRN4	2.36989	1.54967	3.62423	6.86e-05
PPP1CA	2.63426	1.63501	4.24419	6.88e-05
PDLIM7	1.6453	1.28711	2.10317	7.04e-05
GLG1	4.29872	2.09084	8.83807	7.32e-05
CHUK	0.226033	0.108309	0.471714	7.44e-05
CC2D1A	1.87897	1.37528	2.56713	7.45e-05
RPL13	0.495624	0.350201	0.701434	7.46e-05
FOLR2	0.714729	0.605075	0.844255	7.74e-05
ARPC1A	3.21695	1.79968	5.75033	8.05e-05
HIP1R	0.706627	0.59458	0.83979	8.08e-05
TERF2	0.22011	0.103637	0.467481	8.2e-05
GNB2	2.33737	1.53183	3.5665	8.22e-05
HNRNPL	4.31531	2.08377	8.93666	8.27e-05
EIF3I	2.65708	1.63328	4.32264	8.29e-05
HSPA5	2.07999	1.4443	2.99546	8.3e-05
LAMTOR1	0.254792	0.128839	0.503875	8.49e-05
ADRM1	3.34747	1.83236	6.11537	8.51e-05
BBS5	3.20285	1.79155	5.72591	8.6e-05
ROCK2	2.88498	1.6998	4.89652	8.65e-05
CBFB	2.22532	1.49175	3.31964	8.86e-05
MXD3	1.6497	1.28343	2.1205	9.31e-05
RB1	2.34248	1.52851	3.58991	9.31e-05
CHCHD6	0.39986	0.252484	0.633261	9.32e-05
LILRB1	1.6487	1.28292	2.11878	9.36e-05
PIK3R6	2.50383	1.57929	3.96961	9.48e-05
NRAS	2.15919	1.46616	3.17979	9.72e-05
FAM161A	3.02668	1.73325	5.28534	9.87e-05
ALDH16A1	2.03866	1.42385	2.91893	0.000100416
HAVCR2	1.49362	1.22018	1.82833	0.000100694
SLBP	3.34364	1.81865	6.14737	0.000102351
MLKL	2.88364	1.68947	4.9219	0.000103414
C3	1.3041	1.14038	1.49133	0.000104814
ANKRD26	0.339653	0.196819	0.586144	0.000104975
DOCK3	0.587663	0.449203	0.768801	0.000105346
DNAAF4	4.01814	1.9888	8.11822	0.000106185
KPNA7	8.26597	2.83704	24.0837	0.000108334
LZTS3	0.509424	0.361773	0.717335	0.00011229
SYP	0.691844	0.573862	0.834082	0.000112569
DAAM1	2.16268	1.46197	3.19925	0.000112952
PREX1	1.95645	1.39141	2.75097	0.000113611
ZNF800	3.20458	1.77344	5.79063	0.000114383
CKAP2	1.68012	1.2906	2.18719	0.000115428
HNRNPA1	0.482402	0.332838	0.699174	0.000118182
GDI1	0.3363	0.193098	0.585703	0.000118241
PRMT5	0.456987	0.30672	0.680873	0.000118391
CBR3	1.76608	1.32187	2.35958	0.000119208
POLDIP3	0.418957	0.268922	0.6527	0.000120038
EIF3D	0.39673	0.247492	0.635958	0.000123056
RAB3GAP2	2.83093	1.66346	4.81775	0.000125114
SNAI1	1.68048	1.28889	2.19103	0.000125614
PNPT1	2.90323	1.68326	5.00738	0.000126924
GLRX3	0.268501	0.137055	0.526016	0.000126931
SNAPC3	0.346262	0.201185	0.595955	0.000129022
FAAH	0.562026	0.418275	0.755182	0.000131854
RAB35	4.61444	2.10642	10.1087	0.000132413
HP1BP3	2.32955	1.50979	3.59442	0.000132539
DHX37	2.94785	1.69295	5.13294	0.000133169
ADAR	2.67337	1.61415	4.42764	0.000133441
PPRC1	0.330214	0.186968	0.583208	0.00013456
PHACTR1	0.607246	0.469439	0.785506	0.000145669
EEF1A1	0.558395	0.41337	0.754301	0.000146074
EHD4	1.60704	1.25772	2.05338	0.000148449
PICALM	2.71042	1.61903	4.53753	0.000149022
SRSF9	2.91748	1.6771	5.07526	0.000150407
RRP1B	2.63644	1.59545	4.35665	0.000155021
EIF3E	0.523008	0.373815	0.731745	0.000155131
HIST1H2AC	1.49713	1.21456	1.84544	0.000155934
SLC8A2	0.698483	0.579921	0.841285	0.000156254
CLU	1.47001	1.20379	1.7951	0.000157126
FXR2	0.318946	0.176272	0.577097	0.000158732
SOX3	0.632916	0.499161	0.802511	0.00015918
COPZ2	1.61378	1.25882	2.06883	0.000159328
REC8	0.623499	0.487873	0.796829	0.000160208
ATP5PB	3.00675	1.69696	5.32748	0.000161957
RPL26	0.439677	0.286831	0.67397	0.000162957
LAMTOR5	2.57818	1.5756	4.21875	0.000163635
GABARAPL2	0.343946	0.197346	0.59945	0.000166251
MARF1	0.354435	0.206505	0.608332	0.00016767
RARS	3.20196	1.74424	5.87795	0.000173368
PRKN	0.366734	0.217117	0.619454	0.000176403
JUP	1.75401	1.30753	2.35295	0.000177595
IQCB1	2.74515	1.61905	4.65449	0.000177821
MVP	1.58331	1.24505	2.01348	0.000178714
CTNND1	2.53586	1.55818	4.12697	0.000180465
FAU	0.441879	0.288178	0.677556	0.000180536
OPCML	0.695906	0.575623	0.841324	0.000180746
NOL11	2.65309	1.59193	4.42162	0.000181081
SNX9	2.13782	1.43606	3.1825	0.00018204
GPI	1.83091	1.33386	2.51317	0.000182128
RBX1	0.296855	0.157123	0.560852	0.000182916
WRN	2.64759	1.58957	4.40983	0.000183713
ADGRL3	0.564157	0.417951	0.761508	0.000183903
RDX	2.01018	1.39403	2.89866	0.000184881
DNAJC8	2.57548	1.56842	4.22917	0.000185094
LCP1	1.50577	1.21487	1.86633	0.000186233
USP33	2.76104	1.62014	4.70534	0.000188476
EMC1	2.65959	1.59102	4.44587	0.000190435
R3HDM2	0.342944	0.195464	0.6017	0.000190729
FBXW11	0.3787	0.2273	0.630944	0.000192849
YPEL3	0.536383	0.386534	0.744326	0.000194247
DZIP3	0.380205	0.228474	0.632699	0.000197938
HNRNPA2B1	2.57963	1.56602	4.2493	0.000198179
EVL	0.46166	0.307199	0.693783	0.000199925
CERKL	1.79411	1.31831	2.44165	0.000201116
DDX42	0.219228	0.0984734	0.488061	0.000201892
PPP4C	2.28132	1.4761	3.52578	0.000204749
CDK7	4.39958	2.01258	9.61763	0.000205016
GABBR2	0.758414	0.655333	0.877708	0.00020723
COPA	2.76763	1.61608	4.73975	0.000208359
CELF2	0.492938	0.339041	0.716692	0.000211886
ARHGAP44	0.542139	0.392125	0.749543	0.000212027
SEC31A	2.3047	1.48056	3.58759	0.000217328
LRRCC1	2.02058	1.39175	2.93354	0.000217508
PABPC3	11.5852	3.15887	42.4892	0.000220109
EXOC3	0.269718	0.134584	0.54054	0.000220433
NUP160	2.47571	1.52982	4.00642	0.000223351
NUMBL	1.66779	1.27104	2.18838	0.000224001
ALDH1L1	1.59063	1.24274	2.0359	0.000228047
FDPS	0.354833	0.204516	0.615629	0.000228206
KPNA6	2.57856	1.55779	4.26821	0.000229709
CYTH3	2.87095	1.63759	5.03321	0.000231519
CYB5R1	1.82539	1.32493	2.51487	0.000232355
NOP9	0.321684	0.175812	0.588588	0.000233733
RAB3C	0.715043	0.598037	0.854941	0.000234162
RBM42	1.93186	1.36026	2.74365	0.000234167
BUB3	0.354469	0.203914	0.616184	0.000236591
GSE1	0.527923	0.375451	0.742315	0.000239187
NOM1	3.04411	1.6802	5.51518	0.000241311
KIF13B	2.19032	1.44075	3.32987	0.000243913
RCC1	1.66151	1.2665	2.17973	0.000246694
URB2	2.64543	1.57218	4.45136	0.000248173
ACO2	0.585613	0.439782	0.779801	0.000250089
PLXNA3	1.9958	1.37797	2.89066	0.000255893
NEGR1	0.608638	0.466379	0.794291	0.000256706
SCAI	0.347789	0.197391	0.61278	0.000257531
RPL23	0.524806	0.371389	0.741597	0.000257692
NCBP1	2.95874	1.65328	5.295	0.00025912
PRKCA	0.524947	0.371398	0.741979	0.000261864
STK38L	1.62362	1.25157	2.10626	0.000262374
DAAM2	0.782689	0.686155	0.892804	0.000264002
ABCD3	2.30876	1.47285	3.61909	0.00026407
DCP1B	1.89917	1.34536	2.68096	0.000265825
COQ10B	3.27905	1.73144	6.20995	0.000267608
RPS14	0.461101	0.304091	0.69918	0.000267633
CDC42BPB	0.433904	0.276937	0.679838	0.000268051
AP3S2	0.260438	0.126234	0.537316	0.000271546
UTP11	2.70168	1.58206	4.61367	0.000272606
IKBKB	2.73614	1.59088	4.70585	0.000274637
PABPC4	2.21666	1.44316	3.40474	0.000277704
PRKD3	2.44317	1.50926	3.95499	0.000278147
DPYSL3	0.607186	0.463888	0.794749	0.000280572
CNTNAP2	0.714195	0.595484	0.856573	0.000284322
AHSA1	0.346504	0.195403	0.614448	0.000287439
EIF3A	0.500558	0.34436	0.727606	0.000287543
RPL32	0.503086	0.346918	0.729554	0.000291463
FYTTD1	3.57758	1.79482	7.13109	0.0002924
RPGR	1.73107	1.28598	2.33022	0.000296258
KIZ	0.54906	0.3968	0.759745	0.000296691
CDC25B	1.84486	1.32398	2.57069	0.000297021
BBS4	2.69021	1.57353	4.59935	0.000298385
MTOR	2.4848	1.51631	4.07189	0.000304028
GOT2	2.33035	1.47194	3.68936	0.000307217
DYNC1H1	0.398999	0.242052	0.657712	0.000314564
ANAPC1	4.90787	2.0645	11.6673	0.000317419
DDX50	0.277406	0.138013	0.557587	0.000318357
SLIRP	0.383206	0.227311	0.646015	0.00031854
NDUFB6	0.301022	0.156396	0.579392	0.00032613
CBX3	2.06408	1.39	3.06505	0.00032765
EIF2A	0.472471	0.313781	0.711417	0.000330009
TOMM34	2.23966	1.44195	3.47869	0.00033188
HIST1H2AJ	19.6155	3.85591	99.7865	0.000335722
RPL22	0.518551	0.362133	0.742531	0.00033696
GTF2F2	0.460171	0.301044	0.703409	0.000337143
ADK	0.425852	0.266895	0.67948	0.000342348
EIF4A2	0.408619	0.250263	0.667176	0.000346435
ACTG1	2.4384	1.49568	3.97529	0.000351084
IGF2BP1	108923	186.416	6.36434e+07	0.000359114
PES1	0.38715	0.229859	0.652076	0.000360442
PCMT1	0.388945	0.231465	0.653569	0.000362366
SARNP	0.202511	0.084096	0.487668	0.000368738
GPRC5B	0.590391	0.441529	0.789441	0.000378115
PDGFRB	1.73065	1.27867	2.34239	0.000382711
NPM3	0.491873	0.332314	0.728042	0.000390598
EIF2AK3	2.17312	1.41436	3.33891	0.000397015
PPFIA3	0.574964	0.423235	0.781089	0.000399397
TNKS1BP1	2.19547	1.42016	3.39407	0.000402989
CNBP	0.316628	0.167383	0.598945	0.000406192
TUBG2	0.501509	0.342047	0.73531	0.000408198
AKR1C1	0.56149	0.407705	0.773282	0.000408547
NUMA1	0.529996	0.372684	0.753712	0.000409813
MTX3	3.1267	1.6607	5.88683	0.000413723
PRDX5	0.344573	0.190719	0.62254	0.000414931
SNX5	3.27824	1.69524	6.33943	0.0004177
TRMT6	2.76079	1.57021	4.85411	0.000420132
GRIN1	0.803384	0.711355	0.907318	0.000420482
RAPGEF4	0.700301	0.574406	0.853787	0.000426153
RPL10	0.553419	0.398186	0.769169	0.00042749
TNRC6C	0.412656	0.25206	0.675574	0.000432648
CRABP1	1.3039	1.12472	1.51163	0.000434401
H2AFJ	1.73229	1.27551	2.35264	0.000434585
CCT2	1.84114	1.30977	2.58808	0.000442897
MCU	0.231209	0.102031	0.523932	0.000450349
PDLIM5	0.650542	0.511646	0.827144	0.000450371
RIOX2	1.84957	1.3118	2.6078	0.000450961
TRAPPC3	2.25635	1.43207	3.55508	0.000451175
RBM4	0.300945	0.153672	0.589357	0.000462125
RPL30	0.569327	0.415253	0.78057	0.00046772
VPS4A	0.191726	0.0759545	0.483961	0.000471957
TBCC	0.327946	0.17552	0.612741	0.000472711
PTK7	1.84327	1.3077	2.59817	0.000479908
RPS17	0.524668	0.365265	0.753635	0.00048164
PRRT1	0.577411	0.424162	0.786028	0.000483232
SAMM50	0.291159	0.14559	0.582273	0.000484182
COPB2	3.02384	1.62345	5.6322	0.000488674
ZNF106	2.3934	1.46538	3.90914	0.000489368
LSM4	1.95787	1.34184	2.85673	0.000491519
CCDC77	1.75438	1.27881	2.40682	0.00049318
SLC27A1	1.98446	1.34876	2.91976	0.000504214
PPIB	2.29221	1.43635	3.65803	0.000504474
ANK1	0.556049	0.399446	0.77405	0.000506028
N4BP2	2.46266	1.48142	4.09382	0.000509823
H2AFY	2.98713	1.61124	5.53794	0.000511899
MRPL47	2.56005	1.50638	4.35074	0.00051243
BLM	1.42313	1.16617	1.73671	0.000514758
GTF2E2	2.94295	1.59849	5.4182	0.000527842
CYBA	1.42106	1.16491	1.73354	0.000529904
GAPDH	1.95403	1.33744	2.85487	0.000534052
RCL1	0.295376	0.148018	0.589436	0.000541298
CNOT9	2.81728	1.56633	5.06729	0.00054383
CTPS1	1.82933	1.29899	2.5762	0.000545186
EYA1	0.72254	0.600973	0.868699	0.000545195
WDR3	2.15905	1.3954	3.3406	0.000548107
ITSN2	4.16169	1.85221	9.35077	0.000555876
KRT18	2.05742	1.36565	3.09962	0.00055992
HECW1	0.54001	0.380528	0.766334	0.000560207
VPS53	0.214057	0.08916	0.513913	0.000561151
RTN4RL2	0.673063	0.537353	0.843047	0.000568974
CDC42BPA	2.00181	1.34884	2.97087	0.000569971
POLR3A	0.361032	0.202145	0.644805	0.00057562
ARRB1	0.632633	0.487235	0.821419	0.000589454
CSDE1	2.19868	1.40252	3.44679	0.000593291
PSMA5	2.78209	1.55124	4.98954	0.00059667
PPP1R12B	0.410534	0.24689	0.682642	0.000600297
MEX3B	0.564731	0.407449	0.782724	0.000601712
RAP2C	3.54594	1.72034	7.30887	0.000603387
IGSF8	0.520403	0.358232	0.755988	0.000607654
NSMCE1	0.387649	0.225471	0.666479	0.000609252
RNASET2	1.4873	1.1852	1.8664	0.000610941
TRAF2	2.6647	1.52092	4.66864	0.000613678
TSC1	0.38121	0.219477	0.662126	0.000617926
DNTTIP2	2.79459	1.55149	5.03371	0.000619767
SUGT1	0.325557	0.171134	0.619323	0.000625707
SNCG	0.783173	0.680791	0.900951	0.000628102
EVI5	2.16591	1.39048	3.37378	0.000631296
ANP32E	2.31139	1.4293	3.73784	0.000634429
ANKRD24	0.581644	0.426178	0.793824	0.000637634
NCAPD3	2.03743	1.35332	3.06735	0.000651009
ARPC2	3.17345	1.63258	6.1686	0.000660715
RRM1	2.02672	1.34894	3.04505	0.00067138
NT5C1B	5630.55	38.6532	820192	0.000678999
HSPA12A	0.659686	0.518893	0.83868	0.000683112
CFTR	0.218137	0.0905168	0.52569	0.000691714
SF1	0.330071	0.173968	0.626246	0.000693223
RPS21	0.508177	0.343586	0.751612	0.000699347
BRD4	2.49996	1.47178	4.24641	0.000699721
CPNE5	0.762939	0.652366	0.892254	0.000706471
RAB13	1.66589	1.23965	2.23869	0.000712587
PTPRF	1.68609	1.24548	2.28258	0.000723741
URB1	2.01337	1.34172	3.02122	0.000726047
JUN	1.39198	1.14901	1.68634	0.000727158
VRK1	1.8837	1.30431	2.72044	0.00073371
MANF	1.86961	1.30005	2.68871	0.000736861
HIST1H2AM	3.1688	1.62187	6.19118	0.000737983
DLGAP3	0.687463	0.553001	0.854619	0.000739021
RPL10A	0.504285	0.338666	0.750896	0.000750755
CDK11B	2.63388	1.4995	4.62645	0.000753029
RPL27A	0.539445	0.37641	0.773095	0.000774864
AQP11	0.32686	0.17029	0.627386	0.000775719
P2RX1	3.23885	1.63135	6.43036	0.000783302
ATL2	2.65312	1.49859	4.69709	0.000813966
CDC14A	2.19038	1.38402	3.46655	0.000815579
HAPLN1	0.75057	0.634411	0.887998	0.000823896
SNRPD2	1.85277	1.29057	2.65988	0.000829952
PYCARD	1.48142	1.17648	1.86541	0.000831628
FASN	0.601105	0.445859	0.810406	0.000840659
ATAD3A	1.92143	1.30905	2.82028	0.000851995
ERBIN	1.67558	1.23594	2.2716	0.000886638
MED21	1.97046	1.32077	2.93974	0.000890515
NSMCE3	3.76504	1.72242	8.23002	0.000891565
PIK3R3	1.68998	1.23956	2.30408	0.000907018
YWHAE	0.22933	0.0960865	0.547344	0.0009072
HSP90AB1	0.421144	0.252635	0.702049	0.000910818
CNTN1	0.773215	0.664187	0.90014	0.000911223
L1CAM	0.82572	0.737222	0.92484	0.000930241
NHP2	0.319326	0.161948	0.629639	0.000982693
TOP1	2.64062	1.48172	4.70593	0.00098864
RPP40	2.29844	1.40064	3.77172	0.000990458
STUB1	0.370174	0.204883	0.668814	0.000992072
DDX24	0.420627	0.251177	0.704392	0.00099457
LRFN5	0.626522	0.474151	0.827858	0.00100652
SRFBP1	3.36798	1.63215	6.9499	0.00101828
MRE11	3.01149	1.55949	5.81539	0.00102556
ACTB	2.23195	1.38186	3.605	0.00103017
NOL7	0.303971	0.14925	0.619086	0.00103359
DNAJB6	2.72035	1.49602	4.94668	0.00103705
DGKB	0.685425	0.546789	0.859212	0.00105272
CEP68	0.432168	0.261548	0.714093	0.00105964
PRDX6	1.45211	1.16144	1.81552	0.00106328
RGCC	0.707867	0.575469	0.870725	0.00107463
ETF1	3.71743	1.69161	8.16932	0.00108102
LIG3	2.7291	1.49374	4.98613	0.00109481
KRT7	2.29611	1.39356	3.78321	0.00110421
CFD	1.54858	1.19045	2.01445	0.00111768
RGS14	1.43333	1.15425	1.77989	0.00112086
CALR3	29428.8	60.2796	1.43673e+07	0.00112323
STX7	0.351445	0.187275	0.659532	0.00113018
EBNA1BP2	2.42422	1.42228	4.132	0.00113515
RAE1	3.22371	1.59267	6.5251	0.00113944
STXBP2	1.73002	1.2435	2.4069	0.00113999
SP1	2.64062	1.47083	4.74078	0.0011451
RANBP9	3.16087	1.57909	6.32713	0.00115334
ZC3H7B	0.474039	0.302182	0.743635	0.00115678
CSRP1	1.3618	1.13034	1.64065	0.00115822
VAMP3	1.87811	1.28342	2.74836	0.00117665
RUVBL2	2.01014	1.31768	3.06649	0.00119428
HIST1H2AD	2.23033	1.37206	3.62547	0.00121207
BTF3	0.486374	0.314301	0.752652	0.00121433
TRAP1	0.437583	0.265148	0.722159	0.00122308
AP3B2	0.648885	0.499173	0.843497	0.00123049
LARP1B	3.58762	1.65305	7.78618	0.0012322
TP53	1.62279	1.20961	2.17711	0.0012413
EXOSC3	3.16802	1.57301	6.38035	0.00124615
SPICE1	2.92384	1.52345	5.61152	0.00125711
PGD	2.00306	1.31297	3.05587	0.00126653
YLPM1	0.443452	0.270421	0.727198	0.0012717
IDH3G	0.38867	0.218643	0.690919	0.00128367
RPL19	0.532391	0.362712	0.781447	0.00128447
TARDBP	3.66455	1.66097	8.08503	0.00129663
TTC37	3.06552	1.54905	6.06657	0.0012971
DCLK2	0.613587	0.455424	0.826678	0.00132066
GSTA3	548.964	11.6669	25830.4	0.00132624
VILL	1.73612	1.23899	2.43273	0.00135079
EXOSC7	0.378657	0.208953	0.686186	0.00136701
ATP6V0D1	0.363128	0.195211	0.675483	0.00137974
C1QC	1.29093	1.10383	1.50974	0.00139093
ELAVL4	0.705921	0.570109	0.874087	0.00140137
RPL35A	0.516073	0.343853	0.77455	0.00140727
RFC4	1.7775	1.24846	2.53071	0.0014176
ATXN10	0.389654	0.218213	0.69579	0.00144212
PML	2.47921	1.41742	4.33639	0.00145838
PRDX1	1.40838	1.14043	1.7393	0.00147081
DUSP23	1.50065	1.1685	1.92722	0.00147326
CALCOCO1	0.432321	0.257819	0.724935	0.00147457
MROH7-TTC4	839.801	13.1959	53445.9	0.00148578
SMU1	0.281641	0.12889	0.615424	0.00148725
POC5	3.38177	1.59394	7.17494	0.0014997
MFF	0.382075	0.210895	0.692202	0.00150724
NKRF	0.335578	0.170929	0.658824	0.00151201
FN3K	0.575666	0.409152	0.809948	0.00152477
C1orf198	0.600779	0.438403	0.823296	0.00152732
KHDRBS3	0.611594	0.45113	0.829134	0.00154142
DNAJB1	1.36108	1.12465	1.64722	0.00154207
PSMC5	0.329079	0.165341	0.654967	0.00155093
STXBP1	0.705933	0.568955	0.875889	0.00155633
CDC27	3.79212	1.66061	8.65957	0.00155721
GARS	1.94384	1.28773	2.93426	0.00155842
RGPD3	1.98e-06	5.77e-10	0.0068139	0.00157325
CCDC185	0.0313176	0.00365325	0.268471	0.00158016
MYH14	0.599798	0.436778	0.82366	0.00158426
HNRNPR	2.54108	1.42396	4.53459	0.00159894
ABCB8	2.19545	1.34698	3.57836	0.00160481
RFC5	2.03874	1.30839	3.17679	0.00164534
PLD3	1.53855	1.17627	2.01242	0.00166062
SRSF5	0.574683	0.406782	0.811885	0.00167787
FYN	0.515849	0.341285	0.779701	0.00168587
SNRPB2	2.48794	1.40838	4.395	0.00169238
RING1	0.440594	0.264029	0.735234	0.00170574
NFX1	0.311295	0.150118	0.645523	0.0017114
GPHN	0.536453	0.36337	0.791981	0.00172827
POLR1A	2.62575	1.43505	4.80441	0.00173785
MARCKSL1	0.632107	0.474307	0.842408	0.00174646
SLC25A18	0.727749	0.596057	0.888537	0.00180662
TRAPPC9	0.364803	0.193423	0.688032	0.00183921
SMC3	0.569406	0.399387	0.811803	0.00185715
RAB8B	2.2177	1.34282	3.66258	0.00186126
RIOX1	1.59525	1.18747	2.14305	0.00193017
PELP1	0.347527	0.178154	0.677924	0.0019341
TIMM44	2.31324	1.35957	3.93586	0.00198335
C2CD4C	0.668297	0.517529	0.862988	0.00200429
EMC4	0.253724	0.106285	0.605691	0.002006
TMEM256	0.486723	0.308163	0.768747	0.00201703
PPP1R8	2.35221	1.36538	4.05228	0.00205496
HYOU1	2.04459	1.29726	3.22246	0.00206198
UHRF1	1.48085	1.15344	1.90121	0.0020724
TCAP	0.513398	0.335871	0.784761	0.00207347
FRG1	0.483149	0.303783	0.768419	0.00212175
SF3B2	0.387771	0.21189	0.709641	0.00212385
MAPK3	0.393954	0.21741	0.713854	0.00213094
BRF1	0.326179	0.159566	0.666765	0.00213318
ZCRB1	0.517223	0.33953	0.787913	0.00214121
MTFR1L	2.37646	1.36688	4.13173	0.0021588
CLPP	2.09051	1.30474	3.34951	0.00216989
NCKAP1L	1.43698	1.13932	1.8124	0.00220374
NINL	1.6515	1.19758	2.27747	0.00221648
HSF2	0.462012	0.281432	0.75846	0.00226498
PEF1	2.14714	1.31422	3.50796	0.00228147
A2M	1.4311	1.13672	1.80172	0.00228376
CCDC86	2.1455	1.31328	3.50508	0.00230221
GNPDA1	2.48235	1.38237	4.45759	0.00233397
NELFE	0.424543	0.244506	0.737147	0.00234038
XRCC1	2.32631	1.35043	4.00742	0.00234534
RO60	2.46523	1.37777	4.41099	0.00236946
PRKCB	0.742429	0.612623	0.899739	0.00238576
HSPA1L	0.457555	0.276239	0.757881	0.00239177
PHC2	1.70796	1.20894	2.41297	0.0023961
PPP1R9B	0.470697	0.289384	0.765609	0.00239695
TSG101	0.425647	0.245226	0.738809	0.00239807
DMWD	2.10451	1.3016	3.4027	0.00240382
IQSEC3	0.76574	0.64442	0.9099	0.00242271
NAPA	2.01424	1.28048	3.16849	0.00244861
TFB1M	3.47109	1.55138	7.76627	0.00245578
ADARB2	0.729187	0.594329	0.894646	0.00247034
BOP1	0.600997	0.432177	0.835764	0.00247555
RPSA	0.600385	0.431449	0.83547	0.00247611
MPP2	0.628333	0.464924	0.849175	0.00249584
FAM98A	3.08158	1.48271	6.4046	0.00256824
EIF1B	0.429639	0.248061	0.744132	0.00257378
CASC3	0.455362	0.272945	0.759692	0.00259154
CLINT1	3.0632	1.47848	6.34648	0.00259493
RHOB	0.684996	0.535438	0.876329	0.00260944
RBM4B	0.425969	0.244378	0.742495	0.00261087
PBXIP1	1.46331	1.14199	1.87503	0.0026162
APOE	0.746776	0.617447	0.903193	0.00261815
FGFR1	1.51797	1.15656	1.99232	0.00262704
LIN28B	12.3556	2.39921	63.6299	0.00264275
FRYL	2.05692	1.28474	3.29321	0.00267003
DBP	0.58336	0.410341	0.82933	0.00267769
EEA1	1.81239	1.22864	2.67348	0.00271626
FLOT1	2.16295	1.30538	3.58391	0.00275065
SRP72	1.96547	1.26283	3.05908	0.00275504
LUZP1	1.66708	1.19295	2.32966	0.00276008
DNM2	3.01939	1.46402	6.22718	0.00277086
DAZAP2	0.469143	0.28554	0.770805	0.00281236
EXOSC2	0.371398	0.193899	0.711383	0.00281804
CORO1A	1.45836	1.13842	1.86822	0.00282794
DTNA	1.65743	1.18951	2.30942	0.00283293
PPIH	1.87759	1.24151	2.83955	0.00283603
DNAJB5	0.534343	0.354036	0.806479	0.0028448
ERC2	0.581348	0.4071	0.830176	0.0028469
SIM2	1.52976	1.15643	2.02361	0.00290006
PLCD1	1.70454	1.19948	2.42228	0.00293548
TRIM28	1.77246	1.21539	2.58485	0.00294646
ATP1B2	1.56429	1.16465	2.10106	0.00295298
UBC	2.6135	1.38643	4.92658	0.00297689
SNRPB	1.67848	1.19228	2.36296	0.00299969
AEBP2	1.67884	1.19223	2.36407	0.00300958
PUF60	0.441378	0.257008	0.75801	0.00303579
UBAP2	0.43193	0.247902	0.752572	0.00304266
CNOT2	1.84175	1.22903	2.75991	0.00308375
CTNNB1	2.44956	1.35278	4.43557	0.00310254
TWF1	2.31781	1.32771	4.04626	0.00310556
GRSF1	3.31927	1.49788	7.35544	0.00312436
LRP1	1.8083	1.22044	2.67931	0.00314672
AGO2	1.97956	1.258	3.11499	0.00315471
VPS35	2.7797	1.40813	5.48723	0.00321548
CENPB	2.22462	1.30679	3.78709	0.0032219
HSPB8	0.795698	0.683269	0.926627	0.00327736
DDX3X	2.19362	1.29935	3.70336	0.0032819
PSMD11	3.30134	1.48801	7.32443	0.00330888
MOGS	2.38475	1.33473	4.26082	0.0033351
SCIN	1.29411	1.08937	1.53734	0.00334552
UTP18	2.70559	1.39075	5.26353	0.00337427
RALGAPA1	0.444358	0.258311	0.764404	0.00338257
SEC24C	0.668108	0.510029	0.875181	0.00341309
NOC2L	1.87854	1.23171	2.86506	0.00341514
EFR3B	0.584096	0.407367	0.837496	0.00344994
EDC3	0.409251	0.224878	0.744787	0.00345042
CCDC110	3.7993	1.55166	9.30274	0.00348338
CETN2	1.68527	1.18726	2.39216	0.00349535
ATL1	0.616652	0.445738	0.853101	0.00350757
UNC13A	0.762573	0.635674	0.914805	0.00351365
MAEA	2.79218	1.40089	5.56523	0.0035237
SPTBN4	0.609784	0.437349	0.850207	0.00353553
CYCS	1.83619	1.22038	2.76274	0.00355175
MAD2L2	1.53958	1.15158	2.05832	0.00358455
VAT1	1.66242	1.18074	2.34059	0.00359398
CAP2	1.26886	1.08088	1.48953	0.00360606
COL9A2	1.36934	1.1081	1.69216	0.00360953
CSN1S1	1.9343	1.24023	3.01678	0.00362117
PRDX2	0.413905	0.228401	0.750072	0.00363709
AKAP11	0.604355	0.430398	0.848622	0.00364097
GNL3L	1.93049	1.23905	3.00779	0.00364507
TBK1	3.28161	1.47289	7.31149	0.00364532
EXOSC4	0.543692	0.360525	0.819917	0.00364646
PRPS1	0.497927	0.311097	0.796959	0.00366452
GEMIN5	2.73852	1.38606	5.41065	0.00373616
HIST2H2AB	7.83659	1.94821	31.5223	0.00374282
RBMS2	2.36988	1.32197	4.24843	0.00376506
HIST1H1B	2.82687	1.39699	5.72029	0.00385722
LARP7	2.53482	1.34883	4.76361	0.00385726
SKP1	0.350907	0.172448	0.714047	0.00386265
POP1	2.47591	1.33772	4.58253	0.00389815
PRPF4	2.44168	1.33031	4.48152	0.00396255
EIF4G2	2.23371	1.29263	3.85996	0.00398083
TUBB2A	1.35392	1.1015	1.66418	0.00399889
ZCCHC3	2.78626	1.38429	5.60811	0.00409044
SNX27	0.382198	0.19818	0.737082	0.00410033
HNRNPH1	1.88174	1.22186	2.89801	0.00411241
KIF2A	0.607389	0.432043	0.853898	0.00412133
SPOP	3.73853	1.5177	9.2091	0.00414393
SNX4	2.60997	1.35398	5.03105	0.00417005
DAB2IP	0.512184	0.324063	0.809511	0.00417266
WDR74	0.468603	0.278934	0.787243	0.00418675
ATP2B4	1.50083	1.13666	1.98169	0.00419265
DOCK2	1.51028	1.13869	2.00313	0.00421895
PRRC2C	2.25095	1.29016	3.92726	0.0042755
CA4	0.715289	0.568352	0.900214	0.00429035
PTPRD	0.687093	0.531034	0.889015	0.00430517
TRIM71	2.29452	1.2972	4.05861	0.00431447
HINT2	0.421965	0.233263	0.763321	0.00433115
RARRES3	1.34129	1.09626	1.64109	0.00433281
RNF151	0.00475639	0.000120648	0.187514	0.00433292
TSC22D4	0.674458	0.514457	0.884219	0.00436404
IMPA1	1.82848	1.20712	2.7697	0.00439376
ADD2	0.647586	0.480155	0.873402	0.00441571
DDRGK1	2.05086	1.25044	3.36363	0.00443653
STRAP	0.367349	0.184232	0.732472	0.00445288
EED	2.95528	1.39992	6.23868	0.00447707
PLPPR4	1.33662	1.09413	1.63286	0.00450188
SLC25A4	0.547664	0.361366	0.830004	0.00453528
RPL29	0.622729	0.448989	0.863697	0.00454042
YAF2	0.450339	0.259368	0.781919	0.00459936
CNOT1	1.91534	1.22161	3.00302	0.00462106
KHDRBS1	2.27086	1.28694	4.00703	0.00464589
C1QA	1.24821	1.07045	1.45549	0.00467722
GPRIN1	0.747149	0.6105	0.914385	0.00467731
ATP1A4	0.16666	0.0480839	0.577648	0.00472374
TBP	0.425243	0.234954	0.76965	0.0047292
EPB42	1.92e-05	1.03e-08	0.0360402	0.00473745
GOLGA7B	0.749845	0.614049	0.915672	0.0047399
LZTS2	0.498138	0.306976	0.808342	0.00478165
RAN	2.79107	1.36695	5.69885	0.00482912
GATA1	0.0127048	0.000609612	0.264779	0.00483865
ATP6V1E1	0.491973	0.300349	0.805855	0.00484344
FMNL1	1.56762	1.1466	2.14324	0.00484362
TACC2	0.570341	0.385897	0.842941	0.00484504
JMJD1C	0.613407	0.436385	0.862239	0.00490596
ELOVL1	1.35598	1.09658	1.67674	0.0049384
PLXNA1	1.7775	1.19007	2.65487	0.00495279
SYN3	0.615626	0.438885	0.863542	0.0049588
PSMD2	3.09968	1.4068	6.82972	0.00500411
SBF1	0.539607	0.350704	0.830261	0.00501507
RSRP1	1.43469	1.11451	1.84686	0.00508833
ARF3	0.508213	0.316432	0.816227	0.00511054
FKBP8	0.473211	0.280154	0.799306	0.00514951
DLD	2.2732	1.2779	4.04369	0.00519928
USP14	2.34013	1.28901	4.24839	0.0052
KAZN	0.58955	0.406915	0.854158	0.0052172
LY6H	0.811249	0.700329	0.939737	0.00529452
PRMT1	1.83006	1.19637	2.7994	0.0053249
FGF23	8.28366e+08	441.981	1550000000000000	0.00532757
CAD	1.83836	1.19762	2.82191	0.0053567
GPD2	2.19362	1.26181	3.81352	0.00536653
PSMA7	2.25542	1.27215	3.99867	0.00537178
POU2F1	0.474815	0.280962	0.802418	0.00539895
DROSHA	0.431015	0.238185	0.779958	0.00541564
RAB14	0.379353	0.191493	0.751505	0.00545233
PPIG	2.75801	1.34741	5.64536	0.00550602
PDAP1	2.1112	1.2455	3.57861	0.00551441
C19orf53	2.08327	1.23986	3.5004	0.00557125
ARHGEF7	0.594385	0.41127	0.85903	0.00562893
CACYBP	0.395207	0.204787	0.762687	0.0056471
CLIC3	2.36744	1.28585	4.35882	0.0056527
SRSF11	1.65363	1.15781	2.36177	0.00568013
VDAC3	0.416506	0.22376	0.775281	0.0057295
MEAF6	2.05652	1.23245	3.43159	0.0057796
CPEB1	0.543428	0.352227	0.83842	0.00584153
ZNF207	3.01828	1.37549	6.62307	0.00586777
TRA2B	2.90567	1.35984	6.20875	0.00589864
KDM2A	2.61395	1.31859	5.18187	0.00592168
BBC3	1.77768	1.1795	2.67921	0.00598198
CCNA1	1.45749	1.114	1.90688	0.00600962
GNA14	1.68218	1.1603	2.43879	0.00605948
HAGH	0.406161	0.2134	0.773041	0.00607104
TPP2	0.554429	0.36378	0.844992	0.0060814
DNAJA3	3.67743	1.45038	9.32414	0.0060835
KIAA1549	0.625371	0.447182	0.874563	0.00608362
NDUFS3	0.459229	0.26336	0.800771	0.00608557
HMGA1	1.48196	1.1188	1.96302	0.00609536
TIMM9	0.452588	0.256826	0.797566	0.00609889
IGFBP4	1.28265	1.07349	1.53257	0.00612999
ELOA	1.96572	1.21211	3.1879	0.00614891
L1TD1	62.1018	3.23467	1192.28	0.00616948
NEO1	1.91323	1.2025	3.04404	0.00617693
NDNF	1.30841	1.07931	1.58614	0.00619824
EXOC1	2.20426	1.25147	3.88244	0.00620689
PSME2	1.63862	1.14998	2.33489	0.00626806
EXOC6	0.417991	0.22357	0.781481	0.00628995
GBP2	1.21499	1.0565	1.39726	0.0063206
OLFM1	0.791926	0.669804	0.936314	0.00633262
GRIN2D	0.596043	0.411024	0.864345	0.00635736
ARPC3	2.21218	1.25019	3.91442	0.00639452
EIF4G3	1.86173	1.19028	2.91194	0.00646539
RBM34	0.155664	0.0407064	0.595268	0.00656846
NOP2	1.58011	1.13606	2.19773	0.00657212
GIT1	0.526782	0.331799	0.836345	0.00657354
BUD23	1.91361	1.19809	3.05643	0.00659875
UPF3A	0.532512	0.337957	0.839069	0.00660142
CACNA2D1	0.712818	0.558284	0.910128	0.00662179
RPUSD4	0.452112	0.254827	0.802136	0.00665453
DNAJA1	0.46166	0.264111	0.80697	0.00667449
PLEKHG6	7.70214	1.7612	33.6833	0.00669204
H1F0	0.640644	0.464323	0.883919	0.00670259
TAGLN3	0.802126	0.683931	0.940748	0.00670888
SMARCA1	1.6822	1.1544	2.45134	0.00678265
FGFR1OP	3.39518	1.4	8.23375	0.00684322
RFTN1	1.34401	1.08479	1.66519	0.00684375
PLCB4	0.504805	0.307572	0.828516	0.00684837
PPP3CA	0.621405	0.439895	0.87781	0.00694665
TFAM	0.455743	0.257542	0.806477	0.00696408
FAM168B	0.433477	0.236127	0.795769	0.00699607
CD9	1.40428	1.09707	1.79752	0.00702977
VAPA	0.41188	0.21607	0.785137	0.00704161
SEC61B	2.02905	1.21255	3.39534	0.00706709
DBNL	2.31104	1.25624	4.25148	0.00707152
PAFAH1B1	0.44874	0.250447	0.804033	0.00708144
TBCB	1.81846	1.17664	2.81038	0.00709557
HAUS2	2.33987	1.2597	4.34624	0.00712933
TBC1D24	0.474463	0.275621	0.816755	0.00713715
ZNF326	2.24126	1.24495	4.0349	0.00713776
HSPA4L	1.65908	1.14729	2.39917	0.007144
PPP1R7	0.504056	0.305778	0.830904	0.00722381
CCNT1	2.53482	1.28591	4.9967	0.00722699
TSR1	2.48113	1.27729	4.81959	0.00730973
FAHD1	0.440094	0.241516	0.801947	0.00734287
ENPP6	1.31313	1.0757	1.60297	0.00742806
PPP1R9A	0.604805	0.418476	0.874098	0.00744876
RPL38	0.565407	0.372195	0.858919	0.0075212
SAMHD1	1.36147	1.08578	1.70717	0.00752212
MAPK8IP3	0.582654	0.392072	0.865876	0.00752926
MARS	1.46103	1.1063	1.92951	0.00754339
FOSL2	1.32104	1.07693	1.62049	0.00756431
DNAJC7	0.2143	0.0691979	0.663671	0.00756726
FGF10	2.51315	1.27544	4.95197	0.00774452
SYK	1.34351	1.08099	1.66978	0.00776657
ZNF503	1.69126	1.14776	2.49213	0.00789095
NOP14	2.108	1.21586	3.65475	0.00790515
HOMER3	1.6047	1.13193	2.27494	0.00791007
RBPMS2	1.48453	1.10893	1.98736	0.00793853
PHB2	0.541657	0.344424	0.851833	0.00795023
ERH	0.499242	0.298856	0.833989	0.00796947
CEP19	1.78907	1.16373	2.75042	0.00802484
CEP41	1.99566	1.19732	3.3263	0.00802897
AGO1	2.05304	1.20592	3.49525	0.00805696
MRTO4	1.72208	1.15179	2.57474	0.00808277
POLE3	2.27031	1.23754	4.16495	0.00808799
HECW2	0.511542	0.311315	0.840546	0.00815704
TUBB	1.55697	1.12122	2.16208	0.00821794
CDC73	2.16691	1.22045	3.84735	0.00828803
NBR1	0.443763	0.242701	0.811391	0.00832033
KDM3B	0.543464	0.34547	0.85493	0.00833931
H2AFZ	1.71149	1.14748	2.55272	0.00842955
RPL14	0.549985	0.352133	0.859006	0.00858838
CCNE2	1.68027	1.14073	2.475	0.00863105
ORC2	2.72415	1.2892	5.75626	0.0086531
HSPE1	1.96052	1.18557	3.24201	0.00870886
DDX39A	1.61058	1.12765	2.30033	0.00878023
MAD1L1	2.11734	1.20667	3.7153	0.00892836
CYB5R2	1.43205	1.09386	1.87479	0.00898383
WDR36	2.31161	1.23201	4.33725	0.00905946
GSTO2	0.348164	0.157546	0.769415	0.009111
TMEM126A	0.433986	0.23154	0.81344	0.00921096
EPB41L3	0.7314	0.57779	0.925848	0.00930902
HSPA4	2.48932	1.25108	4.95308	0.00937359
HSDL1	0.463459	0.259421	0.827973	0.00938798
MYL6	1.57421	1.11778	2.21703	0.00939666
RNF4	2.6637	1.27165	5.57961	0.00940491
DDX27	2.13442	1.20421	3.78317	0.00942387
HSPA1B	1.19507	1.04445	1.3674	0.0095226
PDCD6IP	2.23604	1.21667	4.10949	0.00955455
ATP2B1	1.30773	1.06756	1.60194	0.00955815
DAZL	696.106	4.91961	98496.3	0.00958319
SPDL1	2.18692	1.20967	3.95365	0.00959754
NPHS1	0.00121255	7.52e-06	0.195446	0.00961193
GRIN2C	0.698073	0.531796	0.916341	0.00961551
SH3GL3	0.748684	0.601333	0.932141	0.00964286
CHCHD3	2.0426	1.18758	3.51321	0.00984329
DLGAP4	1.89804	1.1664	3.08861	0.00989214
EIF2AK1	2.3193	1.22389	4.39512	0.00989668
RPL7L1	0.422106	0.218883	0.814013	0.0100499
RAPH1	3.25126	1.32468	7.97979	0.0100608
TCP1	0.493219	0.287871	0.84505	0.0100878
NOP10	1.75068	1.1425	2.68262	0.0101182
TUBB2B	1.59915	1.11816	2.28705	0.0101183
WRAP53	1.93315	1.16932	3.19592	0.0101759
GAL	1.51514	1.10341	2.0805	0.0102232
CRKL	0.482889	0.277043	0.841681	0.0102301
CLTB	0.561738	0.361703	0.872399	0.0102363
EXOSC9	2.21599	1.20708	4.06819	0.0102537
RPLP2	0.667907	0.490758	0.909001	0.0102668
MTHFD1L	1.7719	1.14464	2.74288	0.0102901
SFN	1.39749	1.08219	1.80466	0.0103054
NUP210	1.37979	1.07888	1.76463	0.0103216
PUS1	1.98001	1.17479	3.33717	0.0103243
NDUFS2	0.376927	0.178767	0.794741	0.0103598
TXN	1.71638	1.13561	2.59416	0.0103649
PSMD4	0.357108	0.162497	0.784792	0.0103714
YTHDC1	0.407241	0.204801	0.809789	0.0104204
ACAD10	2.05665	1.18433	3.57148	0.0104441
TEX14	3.46325	1.33669	8.97304	0.0105457
LSM12	2.8242	1.27371	6.26212	0.0106051
MRPL19	2.28648	1.21214	4.31305	0.0106458
COPG1	2.44193	1.23015	4.8474	0.0107083
FLI1	1.63998	1.12101	2.39921	0.01082
RNF114	3.01004	1.28972	7.02502	0.0108234
IARS	1.93232	1.16406	3.20764	0.0108517
TRPM3	1.45223	1.08981	1.93517	0.0108627
FASTKD5	2.54842	1.24034	5.236	0.01089
CASK	0.639669	0.453438	0.902387	0.0109272
MAGI2	1.62438	1.11778	2.36059	0.010965
EPHA4	1.27616	1.05752	1.54	0.0109838
SPTY2D1	2.5112	1.23496	5.10632	0.0109978
PADI2	1.23558	1.04962	1.45449	0.0110276
FZD8	1.40799	1.08143	1.83317	0.0110414
RAB11FIP4	0.700597	0.532464	0.921821	0.0110416
HIST1H2BL	3.37026	1.31929	8.60972	0.0111167
PDHB	0.460003	0.252461	0.838162	0.0111907
MED10	2.06469	1.17804	3.61868	0.0113326
SRSF1	2.27771	1.20388	4.30937	0.0113955
STK11IP	1.85644	1.14929	2.99868	0.0114481
RBM23	0.410085	0.205372	0.818854	0.0115246
TRIM25	1.68083	1.12317	2.51539	0.0115804
DLAT	2.28452	1.20272	4.33933	0.0116069
LRRK1	1.87128	1.14911	3.04731	0.0117827
ARPC4	1.93374	1.15747	3.23061	0.0117871
COX6B1	1.65652	1.11843	2.45351	0.0117877
DCAF13	1.92749	1.15659	3.21221	0.0117944
ENOX1	0.586762	0.387438	0.888631	0.0118186
RPS28	0.635376	0.445951	0.905262	0.0120384
DAPK3	1.7685	1.13319	2.75998	0.0120543
KIF21A	1.59253	1.10716	2.29069	0.0121147
GTF2I	1.70222	1.12211	2.58225	0.0123558
SPHK1	1.33118	1.06383	1.66573	0.0123884
LIMK2	1.54293	1.09808	2.16799	0.0124497
NUP153	2.01554	1.16303	3.49294	0.012479
KIF5B	0.52964	0.321489	0.872559	0.0125898
PPP2R1B	2.0034	1.16065	3.45807	0.0125999
STX8	0.41307	0.206206	0.827459	0.0126215
SORT1	1.52611	1.09477	2.12741	0.0126245
DBN1	0.585016	0.383809	0.891705	0.0126687
NFAT5	1.82331	1.13693	2.92405	0.0126844
VCL	1.36086	1.06783	1.7343	0.0127606
MYL6B	0.470921	0.26028	0.85203	0.0127998
AP3B1	2.09566	1.1703	3.75269	0.01281
DLG4	0.709657	0.541687	0.929713	0.0128169
PLEKHA6	0.720813	0.556992	0.932816	0.0128229
HNRNPDL	0.474541	0.263654	0.854111	0.0129239
ITK	1.45021	1.08163	1.94439	0.0129762
EEF1E1	0.47559	0.264519	0.855084	0.0130275
GSDMA	1.87551	1.14158	3.0813	0.0130389
DAD1	0.515232	0.305204	0.869792	0.0130605
CCT3	0.548521	0.34117	0.881892	0.0131846
TNRC6B	0.468164	0.256641	0.854025	0.0133445
MFN2	1.88535	1.14084	3.11574	0.013359
SYNGAP1	0.628833	0.435347	0.90831	0.0134154
VPS16	2.36617	1.19444	4.68735	0.0135345
AHI1	1.87765	1.13679	3.10135	0.0138667
NEBL	0.744111	0.587931	0.941778	0.0139314
SYN1	0.857545	0.758676	0.969299	0.0139371
NOP53	0.69608	0.521437	0.929215	0.0139686
PRDX4	1.59202	1.09873	2.30679	0.0139885
SH3GLB2	0.638835	0.446765	0.913478	0.0140514
HNRNPAB	1.70374	1.11327	2.60741	0.0141203
ETFA	0.628407	0.43356	0.91082	0.0141579
BSN	0.763822	0.615818	0.947396	0.0142179
GPATCH2	3.27444	1.26778	8.45723	0.0142831
NKAP	0.322823	0.130569	0.79816	0.014361
RAB6C	0.212015	0.0611932	0.734567	0.0144246
ESF1	2.23008	1.17283	4.24038	0.0144371
PRPF19	0.404472	0.195839	0.835369	0.0144426
CCT7	0.425769	0.214775	0.844041	0.0144614
FAM133B	2.15568	1.16363	3.99352	0.0146185
SOD1	0.482864	0.269119	0.866374	0.0146516
MRPL40	0.428159	0.216432	0.847011	0.0148101
SUPT6H	3.08062	1.24353	7.63167	0.015063
EIF6	2.03949	1.14738	3.62521	0.015165
SCRN1	1.52645	1.08476	2.14799	0.0152322
RUVBL1	2.04349	1.14712	3.64026	0.0152712
SPIRE1	0.706215	0.533174	0.935416	0.0152865
SRRT	1.77433	1.11609	2.82078	0.0153372
HINFP	0.371108	0.166506	0.827122	0.0153453
PPP1R18	1.5235	1.08394	2.14131	0.0153473
GNB1	1.85208	1.1251	3.0488	0.0153728
PAF1	1.72973	1.10988	2.69574	0.0154998
SNAP25	0.884289	0.800444	0.976916	0.0155432
PHB	2.15319	1.1556	4.01197	0.0157167
VCP	2.74807	1.20937	6.24452	0.0157832
CEND1	0.789702	0.651765	0.956832	0.0159313
APPL2	0.590673	0.384927	0.906393	0.0159608
TPM1	0.595825	0.390955	0.90805	0.0160122
RAB3A	0.830243	0.713509	0.966075	0.0161102
DCTN1	0.542502	0.329595	0.892941	0.0161581
UTP6	2.17194	1.15433	4.08663	0.0161728
MBNL1	2.08456	1.14554	3.79333	0.016182
DDX4	4.48e-05	1.28e-08	0.156971	0.0161883
SPAST	0.486138	0.270034	0.87519	0.0162
FEN1	1.47642	1.07445	2.02877	0.0162699
ARHGEF4	0.710808	0.537939	0.939229	0.016353
RPL23A	0.620419	0.420128	0.916196	0.0163947
ATP2B3	0.770797	0.62317	0.953396	0.0163983
SNAPC1	1.43946	1.06891	1.93846	0.0164474
EEF1D	0.634969	0.438096	0.920313	0.0164624
SSB	2.62294	1.19268	5.76838	0.0164773
PPARA	0.583487	0.37558	0.906483	0.0165403
DDX56	1.83265	1.11627	3.00877	0.0166297
PUM1	1.85743	1.11896	3.08326	0.0166364
YTHDF1	2.21461	1.15508	4.24604	0.0166626
KPNB1	2.27201	1.15928	4.45279	0.0168258
TRMT1L	0.422807	0.2087	0.856567	0.0168592
ATP6V1A	0.633012	0.435036	0.921083	0.0168691
DPYSL2	1.89685	1.1211	3.20936	0.0170321
RNPEPL1	1.76773	1.107	2.82281	0.0170485
MAVS	2.25533	1.15587	4.40061	0.0170936
GAS7	1.26111	1.04215	1.52607	0.0171134
NCKIPSD	0.580173	0.370804	0.907758	0.0171403
PFDN4	0.48725	0.269687	0.880328	0.0172049
SPINK7	2.75e-05	4.81e-09	0.156943	0.0173338
PCM1	2.27006	1.1551	4.46123	0.0173953
CMC1	4.42109	1.29866	15.0509	0.0174033
AGAP3	0.618916	0.416763	0.919126	0.0174099
PACS1	2.13775	1.14239	4.00039	0.0174856
TRPC3	0.609919	0.405242	0.917974	0.0177755
PSMD14	2.49676	1.17124	5.3224	0.0178242
SLK	0.477808	0.259083	0.881188	0.0180302
CLIP3	0.650295	0.455133	0.929142	0.0180966
ST7	0.524354	0.306955	0.895724	0.0181253
BRAT1	1.63413	1.08687	2.45697	0.0182603
PABPC1	0.727648	0.5588	0.947516	0.0182664
PFDN5	0.529974	0.312741	0.898098	0.0183078
ACP1	2.43066	1.16169	5.08575	0.0183806
NUP98	2.00841	1.12474	3.58635	0.0184059
HIST1H1E	1.77504	1.10078	2.86233	0.0185819
MRPS31	0.454068	0.235208	0.876578	0.018649
SQSTM1	1.89827	1.11243	3.23922	0.0187355
TUBA1A	1.55446	1.07573	2.24624	0.018844
RRN3	0.5686	0.354928	0.910907	0.0188718
SNRPC	1.75582	1.09706	2.81016	0.018975
NSUN5	1.42341	1.05977	1.91183	0.0189942
MCCC2	1.99196	1.11958	3.5441	0.0190681
TCERG1	0.598447	0.389512	0.919455	0.0191182
SRPRB	1.9374	1.11419	3.36881	0.0191266
PRKAR1A	1.83982	1.1045	3.06467	0.0191949
USPL1	0.550892	0.334332	0.907726	0.0192881
PACSIN2	1.90827	1.11033	3.27968	0.0193497
CTNND2	0.634916	0.43389	0.929079	0.0193519
HCK	1.29763	1.04307	1.61432	0.0193623
ACSL3	1.55339	1.07329	2.24825	0.0195463
AQP4	1.19795	1.02936	1.39416	0.0196039
SNRPG	1.83329	1.10161	3.05094	0.0196823
GAP43	1.21061	1.03082	1.42175	0.019802
UBA1	2.35442	1.14523	4.84034	0.0198725
ANXA6	0.558554	0.342114	0.911925	0.0198806
RNF8	0.378696	0.167147	0.85799	0.0199646
HIST1H1A	813631	8.52353	77666898724	0.0200058
DGLUCY	0.638318	0.43726	0.931825	0.0200298
ZNF398	1.94402	1.11001	3.40466	0.0200722
CDK5RAP2	1.93993	1.10839	3.39531	0.0203251
FBXL18	1.74126	1.08959	2.78268	0.0204114
RPS27	0.668394	0.475139	0.940253	0.0206798
SHANK1	0.788625	0.64457	0.964875	0.0210323
PURA	0.647321	0.447044	0.937321	0.0212971
EXOC8	0.409349	0.191378	0.875581	0.0213086
MTDH	1.82254	1.09185	3.04222	0.0216696
RAC1	2.18124	1.11996	4.24818	0.0218433
PNP	1.48732	1.05918	2.08852	0.0219123
DDX53	1880000000000	57.7574	6.12e+22	0.0221144
ZBTB4	0.425199	0.204314	0.884884	0.0221946
RAPGEF2	0.627829	0.420975	0.936326	0.0224548
GLE1	2.02543	1.10464	3.71377	0.0225068
VPS8	2.66654	1.14737	6.19715	0.0226394
EIF3K	1.61446	1.06941	2.43732	0.0226506
F5	0.831052	0.708764	0.974438	0.0226777
ANKRD17	1.78677	1.08436	2.94418	0.0227369
ZNF638	0.445953	0.22257	0.893538	0.022761
SLC25A3	0.444045	0.220632	0.893687	0.02291
HABP4	0.558016	0.337573	0.922412	0.0229112
FARSA	0.510867	0.286139	0.912092	0.0231409
GSK3A	1.65984	1.07166	2.57085	0.0232086
JARID2	0.600868	0.387017	0.932886	0.0232386
PGAM5	1.90936	1.09188	3.33886	0.0233145
HSPA6	1.16307	1.02069	1.32532	0.023373
HIPK2	0.716243	0.536719	0.955815	0.0233949
PINX1	2.03258	1.10066	3.75356	0.0234255
NOL8	2.06212	1.10195	3.85893	0.0235984
TUBB4A	0.822642	0.694687	0.974164	0.0236094
ENO1	1.69838	1.07335	2.68738	0.0236797
ALDOB	0.23974	0.0695017	0.82696	0.023777
LMO7	1.44459	1.04982	1.98782	0.0239161
CEP76	2.81953	1.14628	6.93526	0.0239924
RPL18A	0.705332	0.520687	0.955456	0.0241832
MDH2	1.75578	1.07605	2.86488	0.0242358
DCTN2	1.58674	1.06193	2.37093	0.0242458
FSCN1	1.31458	1.03605	1.668	0.0243567
RALYL	0.759869	0.59822	0.965197	0.0244344
PPP4R2	2.4232	1.12084	5.23882	0.0244518
NDUFB10	0.487221	0.260313	0.911919	0.0245593
TOPORS	0.525181	0.299519	0.920857	0.0245934
PUM3	1.81796	1.07937	3.06195	0.024634
ELAVL3	0.741405	0.571061	0.962561	0.0246753
RNASEL	1.92063	1.0859	3.39701	0.0248828
PDGFRA	0.84581	0.730677	0.979084	0.0248906
SPATS2	0.618929	0.406787	0.941704	0.0250613
MRPL20	1.6454	1.06398	2.54453	0.0251699
PNKD	0.460223	0.233188	0.908305	0.0252717
VPS45	2.80151	1.1352	6.91375	0.0254117
RAD21L1	4450.99	2.81023	7.04971e+06	0.025428
RIMS1	0.729471	0.552867	0.962488	0.0257277
DDX19A	2.61795	1.12369	6.09927	0.0257336
RFC1	2.08256	1.09295	3.96823	0.0257368
TRUB2	0.463116	0.235433	0.910989	0.0257451
MFHAS1	1.89778	1.08044	3.33341	0.0258026
NUP155	2.01274	1.08808	3.72317	0.0258167
PMPCB	2.07956	1.09205	3.96005	0.0258859
TPT1	0.618345	0.404988	0.944105	0.0259907
PDCD6	0.436061	0.209882	0.905984	0.0261078
RBBP7	0.561632	0.337802	0.933774	0.0261396
MAPRE3	0.67503	0.477374	0.954525	0.0261987
PTK2B	1.26563	1.02828	1.55776	0.0262081
CEP164	1.75476	1.06847	2.88184	0.0263087
DLGAP2	0.631212	0.42047	0.947579	0.026437
BIN1	0.70235	0.514034	0.959655	0.0265177
SEC14L2	1.39224	1.03924	1.86514	0.0265605
CNOT4	2.14051	1.0917	4.19696	0.0267363
TCOF1	2.17806	1.09379	4.33719	0.0267564
FH	1.79393	1.0695	3.00906	0.0267897
CHD5	0.817964	0.684623	0.977274	0.0268865
RPS15A	0.702226	0.513167	0.960937	0.0271778
GSTA1	0.0195685	0.000595241	0.643315	0.027279
WDR48	0.540288	0.312369	0.934507	0.0276467
LYAR	1.75074	1.06312	2.88312	0.0277756
LGI1	1.27318	1.02671	1.57882	0.0278018
UPF3B	1.92511	1.07377	3.45143	0.0278831
KBTBD11	0.778483	0.622699	0.973241	0.0279457
PDE1A	0.763506	0.600228	0.971199	0.027948
HNRNPUL1	1.59387	1.05169	2.41554	0.0279798
BRD7	0.496644	0.265832	0.927862	0.0281811
RPL5	0.701509	0.510813	0.963394	0.0284971
KAT5	0.514954	0.284329	0.932646	0.0285197
ZNF365	0.71918	0.535406	0.966032	0.0285604
RNF19A	1.30464	1.02826	1.6553	0.0285668
ACSL4	0.634241	0.421908	0.953435	0.0285801
GSN	1.30419	1.02815	1.65434	0.0286147
HEPHL1	3489.59	2.31477	5.26067e+06	0.0289073
MAP6	1.48269	1.04132	2.11114	0.0289229
MPLKIP	2.17573	1.08297	4.37112	0.02897
KMT2A	0.643665	0.433239	0.956295	0.0291677
DPPA2	3.44661e+08	7.23088	1.64e+16	0.0293106
SCFD1	0.39971	0.175214	0.911845	0.029311
APEX1	0.57643	0.351157	0.946217	0.0293625
ALDH3A2	1.63376	1.05019	2.54162	0.0294695
TOMM70	0.538135	0.307888	0.940566	0.029627
RACK1	0.704645	0.513938	0.966117	0.029702
CCDC106	1.50734	1.04112	2.18234	0.0297502
DCP1A	1.94625	1.06707	3.5498	0.0298802
STK32C	0.706534	0.516223	0.967005	0.0300447
TRIM3	0.588852	0.364906	0.950236	0.0300805
CAMKV	0.84594	0.72704	0.984286	0.0303939
SORBS1	0.745283	0.57104	0.972692	0.030484
DYNLL2	0.512745	0.279965	0.939074	0.0304974
PIK3C2A	1.51491	1.03966	2.20739	0.0305831
SLC25A46	0.517918	0.285277	0.940274	0.0305901
ESR1	14.6359	1.28111	167.206	0.0308266
DLG2	0.737426	0.559248	0.972372	0.0308884
MTPN	1.66307	1.0478	2.63963	0.0309214
SYNPO	1.17218	1.01467	1.35414	0.030942
ATP12A	12.3326	1.25667	121.029	0.0310809
TF	0.84616	0.726904	0.984981	0.0311461
TBC1D17	0.602577	0.380082	0.955317	0.0312102
EIF4E	2.36348	1.08003	5.17214	0.0313476
UBE2M	1.51497	1.03783	2.21148	0.0313703
DNAJC6	0.765575	0.600208	0.976503	0.0314395
FAM110A	0.723219	0.538337	0.971595	0.031455
MRPL3	0.492207	0.257931	0.939274	0.0315571
ARCN1	1.84166	1.05478	3.21554	0.0317517
EFHD2	1.34816	1.02624	1.77106	0.0318696
KIAA0513	0.764411	0.598084	0.976995	0.0318836
RBM28	1.72393	1.04822	2.8352	0.0319121
ZNF79	2.13915	1.06735	4.28721	0.0320552
UBE2I	2.22397	1.07054	4.62017	0.0321384
SEC23A	1.75002	1.04817	2.92183	0.0323678
UQCC1	2.41992	1.0768	5.43839	0.0324314
MSI2	1.66429	1.04274	2.65632	0.0327269
MRPL17	1.81595	1.04972	3.14147	0.0328847
YES1	1.48071	1.03241	2.12368	0.0329003
FHL1	0.644426	0.430241	0.965239	0.0330398
HSD17B10	1.56275	1.03606	2.35718	0.0332632
MYO5A	0.741676	0.562961	0.977125	0.0336308
PFDN6	0.499775	0.263489	0.947951	0.0337018
H2AFV	1.84114	1.04752	3.23602	0.0338948
ARL2	0.646248	0.431376	0.96815	0.034267
FIGN	1.50202	1.03019	2.18996	0.0344658
GTF2F1	0.501391	0.264389	0.950848	0.0344878
YTHDC2	2.02343	1.05254	3.88987	0.0345552
AKAP13	1.68565	1.03866	2.73563	0.0345566
ATP8A2	0.786888	0.629983	0.982873	0.0346683
ALDH18A1	0.616538	0.393542	0.965893	0.0347321
RPTOR	2.15932	1.05672	4.41237	0.0347481
AKR7A2	1.61973	1.03494	2.53495	0.0348378
ACTR1B	0.484663	0.247203	0.950223	0.0349784
SLC3A2	1.60676	1.03178	2.50216	0.0358704
HIST1H2BB	4.85028	1.10206	21.3466	0.0367526
POLR2E	2.02874	1.0436	3.94386	0.0369982
CCT4	0.50726	0.268042	0.959969	0.0370244
WDR43	1.84286	1.0369	3.27527	0.0372099
DBT	1.81372	1.03531	3.17738	0.0374095
NEDD9	1.37669	1.01846	1.86093	0.0376247
AFG3L2	2.10046	1.04288	4.23052	0.0377547
KIF5C	0.787926	0.629208	0.986681	0.0378203
BLVRB	1.31883	1.01553	1.71272	0.0379385
GOLGA2	1.94612	1.03735	3.65102	0.0380607
DDX5	1.62403	1.02695	2.56825	0.0381085
ZNF688	0.61874	0.392996	0.974153	0.0381683
RGS7	0.815456	0.672316	0.989071	0.038307
CCHCR1	1.60433	1.02578	2.5092	0.0383132
ALYREF	1.47223	1.02084	2.12323	0.0384195
CISD2	2.17486	1.04224	4.53831	0.0384338
RMDN3	0.478023	0.237501	0.962124	0.0386255
PIP5K1C	1.46884	1.02024	2.11469	0.0386644
COMT	0.561705	0.32513	0.970417	0.0386764
PSME3	2.2965	1.0431	5.05599	0.0389458
RHOA	1.9562	1.03462	3.69867	0.0389518
VGF	1.10844	1.0052	1.22229	0.0390265
VTA1	0.559362	0.322164	0.971201	0.0390396
SNRPA	1.60191	1.02326	2.50778	0.0393509
CEP162	1.89689	1.03106	3.4898	0.0395619
TDRD3	0.485522	0.243839	0.966752	0.0397642
TCEA2	0.548086	0.308886	0.972519	0.0398592
ZNF302	1.55482	1.02033	2.36931	0.0400144
RANBP2	2.10562	1.03435	4.2864	0.0400636
ZSCAN12	1.72099	1.02481	2.89012	0.0401102
OFD1	1.5413	1.01947	2.33024	0.0402295
SUCLG2	1.63095	1.02183	2.60317	0.0403189
SUPT16H	0.597999	0.365761	0.977698	0.0403755
DDX41	0.532571	0.291499	0.97301	0.0404675
EXOC6B	0.520266	0.278407	0.972233	0.0405371
MED6	0.465904	0.224284	0.967817	0.0405928
TUBA3E	29.5387	1.15466	755.661	0.0406673
BBS7	1.70918	1.02278	2.85624	0.0407631
TARBP2	1.65982	1.02142	2.69724	0.0408047
CYC1	0.561689	0.323177	0.976227	0.0408275
SCRIB	1.41112	1.01435	1.96309	0.0408971
PTPRZ1	1.26323	1.00958	1.5806	0.0410199
HMOX2	0.586011	0.350972	0.978451	0.0410272
RPLP0	0.764696	0.591046	0.989365	0.0412191
LIN7A	1.35682	1.01222	1.81875	0.0412318
FHL2	1.42334	1.01374	1.99842	0.0414694
IK	0.400542	0.166212	0.96524	0.04147
DDX17	0.677648	0.466103	0.985204	0.0415462
CWC22	2.01541	1.02718	3.9544	0.0415554
CROCC	1.38117	1.01237	1.88431	0.0415963
VARS	0.621968	0.393878	0.982142	0.0416229
PRKAR2A	1.56314	1.01699	2.40258	0.0416699
DDX6	0.538156	0.296452	0.976929	0.0416812
KIAA1211L	1.234	1.00785	1.5109	0.0417848
PSMB10	1.48115	1.01465	2.16212	0.0418189
DUSP3	1.47883	1.01458	2.15552	0.0418269
MAPRE2	0.614245	0.383951	0.982668	0.0420634
NOA1	0.565591	0.326455	0.979898	0.0421149
ATF4	0.587153	0.350943	0.982349	0.0425824
DARS	0.661605	0.443771	0.986367	0.0426285
NEURL4	0.593086	0.357699	0.983372	0.0428716
CNOT10	2.23446	1.02552	4.8686	0.0430349
SAR1B	2.08239	1.02263	4.24038	0.0432146
AP2A1	1.63113	1.01491	2.62151	0.0432695
NEK7	0.669661	0.453743	0.988326	0.0434778
ZMAT5	0.460577	0.217002	0.977554	0.0434781
ZC3H8	0.585229	0.347778	0.984804	0.0436296
TRIM41	0.494452	0.249375	0.980381	0.0437269
FMNL3	1.55488	1.01248	2.38785	0.0437329
PTCD1	1.92037	1.01798	3.62271	0.0439065
NPM2	0.80814	0.65677	0.994397	0.0441082
SON	1.85016	1.01618	3.3686	0.0441705
YWHAZ	1.56584	1.01177	2.42333	0.0441716
EIF5A2	1.60998	1.01221	2.56078	0.044304
SMARCD3	0.653561	0.431768	0.989287	0.0443374
DDX51	0.593352	0.356579	0.987348	0.0445402
PFN4	2.01028	1.0161	3.97718	0.0448733
QPRT	1.26695	1.00541	1.59651	0.044885
GNAI2	1.68225	1.0111	2.79892	0.0452362
TRAF6	1.86305	1.01313	3.426	0.0452931
PRR7	1.34996	1.00614	1.81129	0.0454189
H1FNT	0.274066	0.0770754	0.974526	0.0455184
ANAPC10	2.44227	1.01788	5.85993	0.0455387
RBFOX2	0.708746	0.505708	0.993301	0.0456092
LSM2	0.63673	0.408984	0.991297	0.0456447
MAP1B	1.34659	1.00562	1.80316	0.0457615
RAB4B	1.53232	1.00795	2.32947	0.0458225
NOP16	1.74348	1.00932	3.01164	0.0462358
RPP14	0.386407	0.151531	0.985345	0.0464947
TRAF3IP2	1.54876	1.00651	2.38314	0.0466507
S100A9	1.13081	1.00176	1.27647	0.0467594
CTCF	0.534109	0.287792	0.991245	0.0468297
UBE2N	2.24948	1.01082	5.00603	0.0469973
CHL1	1.19841	1.00238	1.43276	0.0470266
DNAJA4	1.22329	1.00256	1.49263	0.0471336
SURF6	0.511109	0.263347	0.991969	0.0472783
FLNB	0.6662	0.445866	0.995417	0.0474364
SSNA1	1.60617	1.00508	2.56676	0.0475766
MYCBP2	0.714638	0.51254	0.996423	0.0475808
ACKR1	1.23126	1.00207	1.51288	0.0477411
SYNCRIP	1.83123	1.00587	3.33383	0.0478047
DYNC1I1	0.816925	0.668559	0.998215	0.0479921
PELO	2.23974	1.00611	4.986	0.0482827
WTIP	1.6514	1.00361	2.71731	0.0483668
IFNG	15.0402	1.01503	222.858	0.0487454
LRRC40	1.64676	1.00274	2.70441	0.0487489
AKT1S1	1.6316	1.00231	2.65598	0.0489231
CLIC2	1.45359	1.00165	2.10946	0.0489959
SNX6	1.88105	1.00245	3.52971	0.0491149
NUP88	2.06093	1.0024	4.23726	0.0492435
LRPPRC	0.607726	0.369865	0.998558	0.0493381
SRI	0.693606	0.481537	0.999072	0.04942
ESYT2	1.58028	1.00096	2.49487	0.0495184
